# Supplementary material for: Tongue microbiome of smokeless tobacco users
Source: BMC Microbiol. 2020 Jul 8;20:201. doi: 10.1186/s12866-020-01883-8 (PMC7346439; doi:10.1186/s12866-020-01883-8)
Supplement: Supplementary file 2 — Additional file 2. [file 12866_2020_1883_MOESM2_ESM.xlsx]

## Sheet: reads_statistics
Sample	Total Reads Count	# merged	% merged	# quality fitered	% quality fitered	# with good alignment	% with good alignment	# non-chimeric	% non-chimeric	# after environmental removed	% after environmental removed	# successfully classified	% successfully classified
E1	36302	33457	0.92163	15001	0.413228	14428	0.397444	11087	0.30541	11083	0.3053	8931	0.24602
E2	36485	33077	0.906592	15859	0.434672	15724	0.430972	11861	0.325093	11860	0.325065	9044	0.247883
E3	60979	57795	0.947785	28557	0.468309	28184	0.462192	22043	0.361485	22037	0.361387	18222	0.298824
E4	50246	47774	0.950802	24578	0.489153	24106	0.47976	19543	0.388946	19542	0.388926	15949	0.317418
E5	46628	44412	0.952475	23150	0.496483	22729	0.487454	16769	0.359634	16768	0.359612	12225	0.262182
E6	34793	31887	0.916477	14968	0.430201	14824	0.426063	11778	0.338516	11756	0.337884	9554	0.274595
E7	61167	55949	0.914693	26186	0.428107	25879	0.423088	20228	0.330701	20223	0.330619	15066	0.246309
E8	69358	59150	0.852822	27645	0.398584	27316	0.393841	20190	0.291098	20187	0.291055	16872	0.24326
E9	34097	30608	0.897674	14603	0.428278	14429	0.423175	10089	0.295891	10089	0.295891	7881	0.231135
E10	35342	33249	0.940779	16303	0.461293	16251	0.459821	12424	0.351536	12423	0.351508	10423	0.294918
E11	40418	35723	0.883839	18037	0.446262	17811	0.44067	13773	0.340764	13772	0.340739	11579	0.286481
E12	47962	45121	0.940766	22937	0.478233	22323	0.465431	17347	0.361682	17342	0.361578	14031	0.292544
E13	49564	45985	0.92779	23816	0.48051	23444	0.473005	17890	0.360947	17886	0.360867	12876	0.259785
E14	52425	46948	0.895527	18730	0.357272	18528	0.353419	15015	0.286409	15015	0.286409	11621	0.221669
E15	77829	69725	0.895874	33494	0.430354	33158	0.426037	25741	0.330738	25738	0.330699	20572	0.264323
E16	38649	34079	0.881756	16785	0.434293	16686	0.431732	13349	0.345391	13348	0.345365	10340	0.267536
E17	57311	49570	0.86493	23825	0.415714	23710	0.413708	19650	0.342866	19598	0.341959	14234	0.248364
E18	32325	28297	0.875391	12221	0.378067	11893	0.36792	8738	0.270317	8736	0.270255	6788	0.209992
E19	86869	77550	0.892724	38538	0.443634	38057	0.438096	29153	0.335597	29144	0.335494	20639	0.237588
E20	116387	96894	0.832516	41183	0.353845	39180	0.336636	30398	0.26118	30385	0.261069	22109	0.189961
E21	61965	52152	0.841636	24959	0.402792	24672	0.39816	18064	0.291519	18049	0.291277	14364	0.231808
E22	78014	70278	0.900838	34963	0.448163	34601	0.443523	26197	0.335799	26195	0.335773	19824	0.254108
E23	60615	52394	0.864374	24688	0.407292	24191	0.399093	19532	0.32223	19503	0.321752	15092	0.248981
E24	55158	50059	0.907556	22175	0.402027	21385	0.387704	17343	0.314424	17319	0.313989	14923	0.27055
E25	30940	27769	0.897511	13272	0.428959	13130	0.42437	9402	0.303878	9396	0.303685	7291	0.23565
E26	48956	45243	0.924156	21316	0.435411	21152	0.432061	17560	0.358689	17551	0.358506	14365	0.293427
E27	84543	74419	0.88025	36641	0.433401	36375	0.430254	27998	0.331169	27990	0.331074	21780	0.25762
E28	97244	81458	0.837666	38336	0.394225	38069	0.391479	30394	0.312554	30389	0.312503	24425	0.251172
E29	58725	55309	0.941831	25641	0.436628	25566	0.435351	23121	0.393716	23118	0.393665	21690	0.369349
E30	43082	39754	0.922752	18533	0.43018	18520	0.429878	14182	0.329186	14182	0.329186	11159	0.259018
E31	55701	50359	0.904095	25269	0.453654	24871	0.446509	17731	0.318325	17730	0.318307	12668	0.227429
E32	123224	110754	0.898802	50058	0.406236	49041	0.397983	38656	0.313705	38656	0.313705	29969	0.243207
E33	100012	94773	0.947616	45832	0.458265	45198	0.451926	33444	0.3344	33444	0.3344	25822	0.258189
E34	79501	74438	0.936315	36799	0.462875	35781	0.45007	27574	0.346838	27574	0.346838	20736	0.260827
E36	60353	54717	0.906616	26019	0.431114	25781	0.42717	20463	0.339055	20373	0.337564	17223	0.285371
E37	62398	57167	0.916167	26863	0.430511	26474	0.424276	19211	0.307878	19201	0.307718	14816	0.237444
E38	36740	34219	0.931383	15238	0.414752	15113	0.41135	10376	0.282417	10374	0.282363	8008	0.217964
E39	75528	63513	0.84092	22938	0.303702	22790	0.301742	17040	0.225612	17030	0.225479	13063	0.172956
E40	53717	50014	0.931065	23686	0.44094	23220	0.432265	16749	0.311801	16746	0.311745	12848	0.239179
E41	67621	63032	0.932136	26414	0.390618	26171	0.387025	20485	0.302938	20481	0.302879	15479	0.228908
E42	47532	43974	0.925145	19389	0.407915	19137	0.402613	13345	0.280758	13312	0.280064	10155	0.213646
E43	83819	71738	0.855868	32233	0.384555	31304	0.373471	24529	0.292642	24523	0.292571	20572	0.245434
E44	71382	65397	0.916155	28257	0.395856	28077	0.393334	21299	0.298381	21296	0.298339	16171	0.226542
E45	87856	80374	0.914838	33765	0.384322	33529	0.381636	27503	0.313046	27497	0.312978	20794	0.236683
E46	81959	75164	0.917093	32796	0.400151	32576	0.397467	27246	0.332435	27232	0.332264	23430	0.285875
E47	58349	53782	0.92173	26031	0.446126	25707	0.440573	20668	0.354213	20667	0.354196	18634	0.319354
E48	34763	29896	0.859995	13756	0.395708	13692	0.393867	10031	0.288554	10029	0.288496	7916	0.227713
E49	47965	40474	0.843824	20664	0.430814	20525	0.427916	15485	0.32284	15484	0.322819	11525	0.240279
E50	32477	29843	0.918896	14967	0.460849	14883	0.458263	11084	0.341288	11084	0.341288	9415	0.289897
E51	59682	54360	0.910827	27001	0.452414	26876	0.45032	19034	0.318924	19012	0.318555	15507	0.259827
E53	48665	41153	0.845639	20532	0.421905	20365	0.418473	15736	0.323354	15730	0.32323	11386	0.233967
E54	35009	31852	0.909823	15871	0.453341	15575	0.444886	10656	0.304379	10656	0.304379	7778	0.222171
TOTAL	3088631	2777078	0.899129	1301318	0.421325	1283007	0.415397	989204	0.320273	988755	0.320127	777784	0.251822
