# Supplementary material for: Tongue microbiome of smokeless tobacco users
Source: BMC Microbiol. 2020 Jul 8;20:201. doi: 10.1186/s12866-020-01883-8 (PMC7346439; doi:10.1186/s12866-020-01883-8)
Supplement: Supplementary file 3 — Additional file 3. [file 12866_2020_1883_MOESM3_ESM.xlsx]

## Sheet: Abundances
Group	Shammah_non_users	Shammah_non_users	Shammah_non_users	Shammah_non_users	Shammah_non_users	Shammah_non_users	Shammah_non_users	Shammah_non_users	Shammah_non_users	Shammah_non_users	Shammah_non_users	Shammah_non_users	Shammah_non_users	Shammah_non_users	Shammah_non_users	Shammah_non_users	Shammah_non_users	Shammah_non_users	Shammah_non_users	Shammah_non_users	Shammah_non_users	Shammah_non_users	Shammah_non_users	Shammah_users	Shammah_users	Shammah_users	Shammah_users	Shammah_users	Shammah_users	Shammah_users	Shammah_users	Shammah_users	Shammah_users	Shammah_users	Shammah_users	Shammah_users	Shammah_users	Shammah_users	Shammah_users	Shammah_users	Shammah_users	Shammah_users	Shammah_users	Shammah_users	Shammah_users	Shammah_users	Shammah_users	Shammah_users	Shammah_users
ID	E1	E10	E11	E12	E13	E2	E3	E4	E40	E41	E43	E44	E45	E46	E47	E48	E5	E51	E54	E6	E7	E8	E9	E14	E15	E16	E17	E18	E19	E20	E21	E22	E23	E24	E25	E26	E27	E28	E29	E30	E31	E32	E33	E34	E36	E37	E38	E39	E42
Firmicutes	0.426411	0.387614	0.294209	0.256341	0.366047	0.323373	0.455057	0.384834	0.380702	0.518157	0.355331	0.430021	0.463716	0.59054	0.312093	0.273476	0.333389	0.487345	0.339628	0.438741	0.268859	0.360628	0.311091	0.309626	0.450467	0.393222	0.537497	0.513236	0.407645	0.482058	0.379546	0.370223	0.322497	0.566343	0.491692	0.529835	0.309166	0.449421	0.525467	0.446369	0.347161	0.402099	0.40826	0.413659	0.400644	0.311868	0.401556	0.372143	0.372234
Actinobacteria	0.285327	0.117907	0.15534	0.156907	0.094953	0.318929	0.142416	0.0349849	0.0439664	0.0884898	0.133891	0.198243	0.233688	0.311473	0.182479	0.378659	0.0653996	0.142239	0.099036	0.149105	0.179706	0.258569	0.239272	0.202067	0.227913	0.23829	0.209211	0.2442	0.263753	0.424055	0.19955	0.202996	0.251615	0.277913	0.248962	0.118628	0.194611	0.300413	0.261807	0.32783	0.291799	0.224313	0.0568883	0.0937485	0.185079	0.223202	0.129753	0.231631	0.176101
Proteobacteria	0.060158	0.2482	0.0958738	0.126685	0.132281	0.163741	0.0504332	0.176815	0.199419	0.200118	0.307328	0.260302	0.145953	0.0237349	0.0567195	0.248131	0.180347	0.00187242	0.235838	0.0996202	0.195752	0.253273	0.0757672	0.300955	0.120161	0.219982	0.16527	0.0889352	0.0259397	0.0262482	0.232679	0.144961	0.146093	0.105245	0.0779562	0.198189	0.171856	0.0102479	0.18668	0.00261615	0.0999365	0.183167	0.106392	0.252295	0.155003	0.00553733	0.225499	0.12801	0.148993
Fusobacteria	0.121558	0.193375	0.289355	0.210755	0.17443	0.103644	0.137119	0.171773	0.10968	0.08672	0.117808	0.0781463	0.10117	0.0176402	0.304983	0.0707135	0.179019	0.109117	0.152119	0.231253	0.190692	0.101702	0.202088	0.0747131	0.084723	0.0477164	0.00978804	0.102766	0.217551	0.0217052	0.109939	0.109854	0.261408	0.027171	0.11548	0.0660868	0.274666	0.117355	0.0126524	0.0488949	0.19559	0.0928872	0.252168	0.134405	0.114804	0.232704	0.136027	0.150023	0.167231
Bacteroidetes	0.101129	0.0283245	0.163315	0.234309	0.215958	0.0889802	0.197925	0.22592	0.254141	0.102189	0.0785061	0.0279668	0.0487793	0.0336924	0.104917	0.026866	0.23504	0.253164	0.158722	0.0796527	0.159931	0.0228517	0.160194	0.103617	0.102789	0.0997176	0.0776002	0.0486318	0.0742952	0.0434563	0.0732925	0.162947	0.0125241	0.0219121	0.0639712	0.0818422	0.0453708	0.11876	0.0113083	0.173929	0.0605171	0.0939902	0.147027	0.09506	0.13148	0.20577	0.0874639	0.115278	0.12657
Saccharibacteria_(TM7)	0.0020316	0.0245799	0.00190707	0.0141325	0.0159421	0.00133304	0.0164984	0.00434947	0.0047892	0.00380178	0.00645256	0.00507363	0.00635624	0.00480707	0.0386995	0.00215435	0.00539464	0.00225981	0.00647035	0.00119371	0.000266329	0.00297548	0.0113332	0.00499256	0.00813977	0.000681663	0.000492923	0.00208209	0.00641151	0.0023862	0.00492368	0.00382146	0.00586237	0.00107875	0.00193852	0.00463392	0.00400737	0.00376033	0.00208555	0.000360848	0.00341053	0.00354302	0.0280144	0.00709185	0.012756	0.0209188	0.0197013	0.00291456	0.00886984
SR1	0.00338601	0	0	0.000869691	0.000388833	0	0.000551785	0.00126072	0.000471069	0.000393288	0.000586596	0.000247494	0.000337073	0.0181124	0.000108554	0	0.000414972	0.0040031	0.0066024	0.000434075	0.00479393	0	0.00025468	0.0038539	0.00580703	0.000292141	0.000140835	0.000148721	0.00416014	9.18e-05	7.03e-05	0.00519719	0	0.000337109	0	0.000499038	0.000322432	4.13e-05	0	0	0.00158629	0	0.000781433	0.00160295	0.000234055	0	0	0	0
Spirochaetes	0	0	0	0	0	0	0	6.3e-05	0.00683049	0.000131096	9.78e-05	0	0	0	0	0	0.000995933	0	0.00158458	0	0	0	0	0.000175177	0	9.74e-05	0	0	0.000244714	0	0	0	0	0	0	0.000285164	0	0	0	0	0	0	0.00046886	0.00213727	0	0	0	0	0
[truncated: 5 more columns]

## Sheet: Frequencies
Group	Shammah_non_users	Shammah_non_users	Shammah_non_users	Shammah_non_users	Shammah_non_users	Shammah_non_users	Shammah_non_users	Shammah_non_users	Shammah_non_users	Shammah_non_users	Shammah_non_users	Shammah_non_users	Shammah_non_users	Shammah_non_users	Shammah_non_users	Shammah_non_users	Shammah_non_users	Shammah_non_users	Shammah_non_users	Shammah_non_users	Shammah_non_users	Shammah_non_users	Shammah_non_users	Shammah_users	Shammah_users	Shammah_users	Shammah_users	Shammah_users	Shammah_users	Shammah_users	Shammah_users	Shammah_users	Shammah_users	Shammah_users	Shammah_users	Shammah_users	Shammah_users	Shammah_users	Shammah_users	Shammah_users	Shammah_users	Shammah_users	Shammah_users	Shammah_users	Shammah_users	Shammah_users	Shammah_users	Shammah_users	Shammah_users
ID	E1	E10	E11	E12	E13	E2	E3	E4	E40	E41	E43	E44	E45	E46	E47	E48	E5	E51	E54	E6	E7	E8	E9	E14	E15	E16	E17	E18	E19	E20	E21	E22	E23	E24	E25	E26	E27	E28	E29	E30	E31	E32	E33	E34	E36	E37	E38	E39	E42
Actinobacteria	1	1	1	1	1	1	1	1	1	1	1	1	1	1	1	1	1	1	1	1	1	1	1	1	1	1	1	1	1	1	1	1	1	1	1	1	1	1	1	1	1	1	1	1	1	1	1	1	1
Bacteroidetes	1	1	1	1	1	1	1	1	1	1	1	1	1	1	1	1	1	1	1	1	1	1	1	1	1	1	1	1	1	1	1	1	1	1	1	1	1	1	1	1	1	1	1	1	1	1	1	1	1
Firmicutes	1	1	1	1	1	1	1	1	1	1	1	1	1	1	1	1	1	1	1	1	1	1	1	1	1	1	1	1	1	1	1	1	1	1	1	1	1	1	1	1	1	1	1	1	1	1	1	1	1
Fusobacteria	1	1	1	1	1	1	1	1	1	1	1	1	1	1	1	1	1	1	1	1	1	1	1	1	1	1	1	1	1	1	1	1	1	1	1	1	1	1	1	1	1	1	1	1	1	1	1	1	1
Proteobacteria	1	1	1	1	1	1	1	1	1	1	1	1	1	1	1	1	1	1	1	1	1	1	1	1	1	1	1	1	1	1	1	1	1	1	1	1	1	1	1	1	1	1	1	1	1	1	1	1	1
Saccharibacteria_(TM7)	1	1	1	1	1	1	1	1	1	1	1	1	1	1	1	1	1	1	1	1	1	1	1	1	1	1	1	1	1	1	1	1	1	1	1	1	1	1	1	1	1	1	1	1	1	1	1	1	1
SR1	1	0	0	1	1	0	1	1	1	1	1	1	1	1	1	0	1	1	1	1	1	0	1	1	1	1	1	1	1	1	1	1	0	1	0	1	1	1	0	0	1	0	1	1	1	0	0	0	0
Spirochaetes	0	0	0	0	0	0	0	1	1	1	1	0	0	0	0	0	1	0	1	0	0	0	0	1	0	1	0	0	1	0	0	0	0	0	0	1	0	0	0	0	0	0	1	1	0	0	0	0	0
[truncated: 5 more columns]
