# Supplementary material for: Tongue microbiome of smokeless tobacco users
Source: BMC Microbiol. 2020 Jul 8;20:201. doi: 10.1186/s12866-020-01883-8 (PMC7346439; doi:10.1186/s12866-020-01883-8)
Supplement: Supplementary file 4 — Additional file 4. [file 12866_2020_1883_MOESM4_ESM.xlsx]

## Sheet: Abundances
Group	Shammah_non_users	Shammah_non_users	Shammah_non_users	Shammah_non_users	Shammah_non_users	Shammah_non_users	Shammah_non_users	Shammah_non_users	Shammah_non_users	Shammah_non_users	Shammah_non_users	Shammah_non_users	Shammah_non_users	Shammah_non_users	Shammah_non_users	Shammah_non_users	Shammah_non_users	Shammah_non_users	Shammah_non_users	Shammah_non_users	Shammah_non_users	Shammah_non_users	Shammah_non_users	Shammah_users	Shammah_users	Shammah_users	Shammah_users	Shammah_users	Shammah_users	Shammah_users	Shammah_users	Shammah_users	Shammah_users	Shammah_users	Shammah_users	Shammah_users	Shammah_users	Shammah_users	Shammah_users	Shammah_users	Shammah_users	Shammah_users	Shammah_users	Shammah_users	Shammah_users	Shammah_users	Shammah_users	Shammah_users	Shammah_users
ID	E1	E10	E11	E12	E13	E2	E3	E4	E40	E41	E43	E44	E45	E46	E47	E48	E5	E51	E54	E6	E7	E8	E9	E14	E15	E16	E17	E18	E19	E20	E21	E22	E23	E24	E25	E26	E27	E28	E29	E30	E31	E32	E33	E34	E36	E37	E38	E39	E42
Streptococcus	0.228555	0.166587	0.130201	0.0682708	0.0326619	0.166074	0.120179	0.110061	0.0982963	0.219127	0.165616	0.191313	0.203929	0.294176	0.0392423	0.1541	0.0542784	0.221914	0.136142	0.309604	0.111991	0.235718	0.0911753	0.208899	0.256452	0.190087	0.368918	0.333581	0.202477	0.368438	0.208623	0.222307	0.178136	0.390777	0.33301	0.228559	0.0960387	0.280868	0.262919	0.286062	0.166878	0.216391	0.099242	0.112304	0.0843768	0.179724	0.0897227	0.169121	0.108033
Actinomyces	0.0852144	0.0932309	0.117718	0.131178	0.0757446	0.131637	0.104067	0.0190368	0.0347806	0.0541426	0.10984	0.125232	0.161121	0.177776	0.126954	0.150044	0.0419952	0.0746384	0.0806814	0.0997287	0.148079	0.211735	0.221953	0.11842	0.104427	0.13273	0.106683	0.129685	0.171887	0.108572	0.151931	0.0974218	0.15955	0.0767934	0.120465	0.0586726	0.152096	0.226405	0.0334152	0.0754172	0.192735	0.135303	0.0277018	0.083985	0.101814	0.137066	0.0750408	0.15823	0.123381
Leptotrichia	0.0699774	0.193087	0.199723	0.191477	0.166576	0.0472117	0.12062	0.135401	0.0516605	0.0807551	0.11512	0.0710927	0.0915876	0.0151938	0.30254	0.0655177	0.165408	0.10718	0.0426515	0.209333	0.142286	0.0996191	0.198778	0.0575458	0.0546953	0.0325251	0.00964721	0.101428	0.207224	0.0128029	0.089189	0.0666972	0.260476	0.0252832	0.0959568	0.0475512	0.264302	0.115083	0.00778607	0.0487145	0.147049	0.092319	0.2281	0.0773304	0.109245	0.224501	0.118208	0.130848	0.148495
Veillonella	0.0435666	0.112626	0.0997746	0.087259	0.0987635	0.056543	0.102908	0.119138	0.0438094	0.08613	0.0443369	0.106732	0.105889	0.0928366	0.0725684	0.0560132	0.07511	0.0943957	0.0694573	0.0641346	0.0671816	0.0608189	0.0891379	0.0298677	0.0606512	0.0928036	0.120484	0.106484	0.0538371	0.0434563	0.0964338	0.043157	0.0997935	0.131001	0.0872335	0.0794183	0.117227	0.0929339	0.0196969	0.0951737	0.0651174	0.0995053	0.113034	0.125856	0.160386	0.0243369	0.152215	0.102163	0.0865059
Neisseria	0.0293454	0.0356217	0.0717753	0.0623279	0.0224745	0.101422	0.00115875	0.0218734	0.0527597	0.0186812	0.0242949	0.0575424	0.0277845	0.0124898	0.00282241	0.217083	0.0370155	6.46e-05	0.161231	0.0597938	0.158266	0.000595096	0.052082	0.211089	0.0905797	0.148603	0.0804169	0.0664783	0.0125783	0.0121604	0.0192024	0.108275	0.0341083	0.0120685	0.0290778	0.0714337	0.044772	0.00355372	0.103119	0	0.0586136	0.10375	0.00183637	0.190314	0.00456407	0.0019825	0.111055	0.0113514	0.0156468
Prevotella	0.0119639	0.0157465	0.152219	0.159588	0.111439	0.071984	0.0183744	0.0195411	0.00416111	0.0304798	0.0662365	0.00736295	0.00659701	0.0326194	0.0992184	0.0254721	0.00547763	0.251485	0.0250891	0.0601194	0.00146481	0.0192811	0.106838	0.00332837	0.00347429	0.0710877	0.0744314	0.044765	0.0223179	0.0366189	0.065274	0.0176806	0.0117914	0.0128776	0.0544171	0.0235261	0.0293874	0.113884	0.00523706	0.173027	0.042592	0.0870379	0.0576698	0.0337592	0.103979	0.196678	0.0788054	0.105154	0.0969703
Haemophilus	0.0288939	0.159193	0.020111	0.0452239	0.0704565	0.0582093	0.0255476	0.129602	0.123106	0.165312	0.00337293	0.194221	0.103722	0.00283274	0.01764	0.0264859	0.130965	0.000322831	0.0507065	0.0204015	0.0244357	0.0030945	0.0122246	0.0875011	0.0237741	0.0685558	0.0814027	0.0174004	0.00880971	0.00775514	0.0100584	0.0333741	0.0780095	0.0897384	0.0427859	0.116917	0.0991248	0.00355372	0.0488947	0.00108254	0.0364848	0.0465606	0.0920919	0.0266187	0.097952	0.00129888	0.0854561	0.024697	0.0687662
Rothia	0.195485	0.0110418	0.0269591	0.00318887	0.0020997	0.169407	0.00121393	0.000126072	0.00164874	0.0034085	0.0102166	0.0219651	0.00370781	0.105112	0.00135693	0.0703333	0.000497967	0.00729597	0.00435759	0.0346175	0.0282975	0.0242204	0.00827709	0.0816327	0.120111	0.101665	0.0865432	0.0874479	0.0450274	0.260646	0.0301751	0.0516662	0.0491639	0.197478	0.118527	0.0462679	0.0178259	0.0354545	0.227325	0.0865133	0.0763008	0.0695568	0.00445417	0.000534318	0.0162083	0.0187996	0.00138035	0.0496242	0.00378712
Granulicatella	0.06693	0.0432069	0.0106623	0.00695753	0.00412163	0.0454343	0.0214093	0.0127332	0.0135825	0.0326429	0.0122208	0.0649053	0.0575432	0.0236491	0.00499349	0.0206564	0.00414972	0.00258265	0.00739469	0.0139989	0.0175777	0.015413	0.012352	0.0328458	0.0447687	0.0461583	0.0402084	0.0113028	0.0229542	0.0288638	0.01871	0.0438704	0.00692825	0.031014	0.0265854	0.111998	0.0252418	0.00669421	0.0436576	0.0156067	0.015625	0.0396751	0.00871298	0.00874338	0.010708	0.00437517	0.0496926	0.00859027	0.012059
Atopobium	0.00451467	0.0133461	0.0106623	0.0221047	0.0165643	0.0178849	0.0369696	0.015822	0.0075371	0.0150105	0.0134917	0.0510457	0.0688592	0.0285849	0.0379939	0.0154607	0.0228235	0.0601756	0.013601	0.0145415	0.00332912	0.0225542	0.00904113	0.00113865	0.00297796	0.00370046	0.0159848	0.0266211	0.0366092	0.0140418	0.0161778	0.00473861	0.0208514	0.00330367	0.00983107	0.0131889	0.0159834	0.0379339	0.000973259	0.149932	0.0164975	0.0143392	0.0247324	0.0090834	0.0617905	0.0620044	0.0489396	0.0237767	0.0489336
Fusobacterium	0.0515801	0.000288046	0.0896325	0.0192782	0.00785442	0.0564319	0.0164984	0.0363717	0.0580199	0.00596487	0.00268857	0.00705358	0.00958251	0.00244646	0.00244247	0.00519579	0.0136111	0.00193698	0.109468	0.0219208	0.0484054	0.00208284	0.00331084	0.0171674	0.0300278	0.0151914	0.000140835	0.00133849	0.0103269	0.00890235	0.0207498	0.043157	0.000932649	0.00188781	0.0195237	0.0185357	0.0103639	0.00227273	0.00486629	0.000180424	0.0485406	0.00056822	0.0240681	0.0570749	0.00555881	0.00820345	0.017819	0.0191747	0.0187363
Porphyromonas	0.0726862	0.00700912	0.00528779	0.030874	0.000622132	0.00455454	0.000331071	0.0258447	0.0982178	0.0486366	0.00816346	0.00358866	0.00601916	0.000343362	0.000651324	0.000887087	0.0135281	0.000516529	0.076852	0.00846446	0.064718	0.00202333	0.0151534	0.0798809	0.051221	0.0238582	0.00176044	0.000297442	0.0340153	0.00408407	0.0018288	0.121573	0.000399707	0.00107875	0.00650789	0.0535396	0.00483648	0.00252066	0.0021319	0.000360848	0.0069797	0.00574905	0.00683754	0.017001	0.000994734	0.00150396	0.00288618	0.00805338	0.00568069
Capnocytophaga	0.00327314	0.00403264	0.00216713	0.0147123	0.00124427	0.000999778	0.168901	0.0974534	0.136924	0.0167803	0.00210197	0.00129934	0.00404488	4.29e-05	0.000868432	0.000126727	0.186157	0.000516529	0.0260135	0.0046663	0.0787669	0.000416567	0.0108239	0.0160287	0.0400536	0.000584283	0.000633758	0.000743605	0.00988645	0.000734214	0.000140677	0.0190564	0	0.00600054	0.000969261	0.00292293	0.00239521	0.00103306	0.00250266	9.02e-05	0.00317259	0.000735343	0.0109401	0.0309419	0.00392042	0.000273448	0.00250972	0.000230097	0.00458441
Mogibacterium	0.0133183	0.0290927	0.00979542	0.00492825	0.00435493	0.00855366	0.0238371	0.00750126	0.0155453	0.0110776	0.00997214	0.0030318	0.0036115	0.0612473	0.00900999	0.0100114	0.0313719	0.0573347	0.035785	0.000325556	0.00605899	0.0108308	0.0226665	0.00297802	0.00491364	0.00594021	0	0.0227543	0.0312255	0.0067456	0.0101287	0.0130949	0.00766105	0.000471953	0.00872335	0.0203892	0.00515891	0.00913223	0.000231728	0.000360848	0.0198287	0.00802193	0.0181292	0.029096	0.0138092	0.00929724	0.00903501	0.00935726	0.0493323
Oribacterium	0.0156885	0.0129621	0.0102288	0.0181186	0.0371724	0.010331	0.0632346	0.0411624	0.0237105	0.0301521	0.00703916	0.0183146	0.0312997	0.0292716	0.00765306	0.00278799	0.0179268	0.0178848	0.00950746	0.0111774	0.0140489	0.00232088	0.0224118	0.00280284	0.00962875	0.0190866	0.00112668	0.00550268	0.0244225	0.00247797	0.0101287	0.00815245	0.00532942	0.00283171	0.00332318	0.00948171	0.0070935	0.00549587	0.00310516	0.000811908	0.012611	0.00638412	0.0277409	0.0197698	0.0161498	0.00710965	0.0189484	0.016567	0.00747459
Lachnoanaerobaculum	0.00428894	0.0049928	0.00901526	0.0122482	0.0199082	0.00222173	0.046074	0.0205497	0.0109131	0.0197955	0.0071858	0.00470239	0.00780084	0.0121464	0.0898828	0.00798378	0.0259773	0.0116865	0.00528192	0.000651112	0.0144484	0.00458224	0.0203744	0.00210213	0.0078916	0.00506378	7.04e-05	0.00490779	0.0106695	0.00087188	0.00759654	0.00489147	0.000732796	0.00114617	0.00193852	0.0145434	0.0326117	0.00966942	0.00125133	0.000360848	0.0114213	0.0150411	0.0246933	0.0221013	0.0284377	0.0208504	0.0171916	0.00759319	0.012358
Solobacterium	0.00688488	0.00451272	0.00346741	0.00710248	0.10794	0.00744279	0.0119186	0.00611447	0.0186857	0.035527	0.0392531	0.00618735	0.0112679	0.0184128	0.00966131	0.0038018	0.0164329	0.019047	0.0139971	0.00151926	0.00312937	0.00214235	0.0180823	0.00534291	0.00898352	0.00993281	7.04e-05	0.00684117	0.0124804	0.00321219	0.00527537	0.00570672	0.000866032	0.000337109	0.00124619	0.0132601	0.00479042	0.0109504	0.000602493	0.000631484	0.0135628	0.00200548	0.0322732	0.0159324	0.017203	0.0133306	0.0173171	0.0200951	0.00498306
Klebsiella	0	0	0	0.000144949	0	0	0	0	0	0.000131096	0.277509	0	0.00014446	0	0.000162831	0	0	0	0	0	6.66e-05	0	0	0	9.93e-05	0	7.04e-05	0.000594884	0	0	0.200113	0	0.0287789	0	0	0	9.21e-05	0	0.000139037	0	0	0	0	0	0.0204798	0	0	0.0886639	0
Stomatobaculum	0.00835214	0.00537686	0.00676144	0.00666763	0.012987	0.00255499	0.0454119	0.0163893	0.0553506	0.017698	0.00831011	0.0119416	0.0152164	0.00309026	0.00396222	0.00684324	0.0438211	0.0131069	0.00382939	0.00195334	0.00126506	0.0129136	0.00534828	0.00166419	0.00873536	0.00652449	7.04e-05	0.00237954	0.013704	0.00477239	0.00858128	0.00382146	0.000799414	0.000674218	0.00263085	0.0108362	0.00985721	0.0109091	0.000834222	0.00126297	0.00975571	0.00818905	0.0221146	0.0222956	0.0153306	0.00676784	0.013929	0.021399	0.0189356
Campylobacter	0.000564334	0.0321651	0.00320735	0.015582	0.00925422	0.00255499	0.0192021	0.0236384	0.0211981	0.0119953	0.00156426	0.00581611	0.0108345	0.00154513	0.0357143	0.00354835	0.0109553	0.000774793	0.0066024	0.0145415	0.0113856	0.00113068	0.0106965	0	0.000694858	0.00223975	0.00140835	0.00118977	0.00269186	0.000780103	0.00309489	0.00127382	0.00379722	0.00175297	0.00332318	0.00684394	0.0247812	0.00219008	0.000787876	0.000631484	0.00364848	0.030851	0.00421974	0.033662	0.0281451	0.00211922	0.0217091	0.00230097	0.0466414
Tannerella	0.000902935	0	0.000433426	0.023989	0.0996189	0.000666519	0.00226232	0.0802446	0.0125618	0.00137651	0.00141761	0.0154065	0.032022	0	0.00130265	0.000253453	0.0239024	0	0.0279942	0.00293	0.0125841	5.95e-05	0.0207564	0.000875887	0.00481437	0.000486902	0	0.000297442	0.00572631	0.000229442	0.00267286	0.00234383	0	0.000876483	0.000692329	0.000285164	0.00787656	4.13e-05	9.27e-05	9.02e-05	0.00618655	0.000133699	0.037626	0.00310876	0.0219427	0.000410172	0.00250972	0.000383494	0.0131553
Peptostreptococcus	0.00372461	0.000192031	0.000606796	0.00992897	0.00124427	0.00211064	0.000882856	0.00876198	0.0683834	0.0329051	0.0503984	0.00290806	0.00703039	0.0234345	0.00113982	0.00164745	0.0429081	0.000193698	0.0180906	0.000434075	0.00439443	5.95e-05	0.00025468	0.00140142	0.00367282	0.00194761	7.04e-05	0.00133849	0.00132146	0.000367107	0.000633045	0.00315907	0	0.000202265	0.000138466	0.00855493	0.00230309	4.13e-05	0.000231728	0	0.00245876	0.000534795	0.00707197	0.0272988	0.00210649	0.000136724	0.0111683	0.000920387	0.0329878
Lachnospiraceae_[G-2]	0	0	0	0.0146398	0.031651	0	0.00535231	0.0271054	0.00777263	0.00373624	0.00239527	0.0093429	0.00881206	4.29e-05	0.0485237	0.0019009	0.00522865	0.0188533	0	0.000217037	0	0	0.00687635	8.76e-05	0	0.000779044	0	0	0.00362177	0.000550661	0.00147711	0.000560481	0	0.000202265	0.00221545	0.00406359	0.000368494	0.000454545	4.63e-05	0	0.00578998	0	0.0332891	0.0153495	0.02323	0.0188679	0.0130506	0.00774659	0.0084712
Gemella	0.0205418	0.00432069	0.0017337	0.00166691	0.000155533	0.0163297	0.00143464	0.000441251	0.00243385	0.00622706	0.00195532	0.00928103	0.0094862	0.00360531	0.00130265	0.00202763	0.000829944	0.000903926	0.0100357	0.00683668	0.0141155	0.00398715	0.0012734	0.0112114	0.0297796	0.00301879	0.006408	0.00431291	0.0148786	0.0157397	0.00133643	0.00963008	0.00133236	0.00323625	0.0200775	0.0103372	0.00165822	0.00400826	0.0236363	0.000721696	0.0134042	0.00180493	0.00121122	0.000680041	0.00046811	0.00102543	0.000125486	0.00176407	0.000597967
TM7_[G-1]	0.001693	0.0153625	0.00112691	0.012538	0.0153978	0.00111086	0.0151189	0.00271054	0.00298343	0.00275302	0.00523048	0.0042074	0.00553763	0.00424911	0.0367455	0.0019009	0.00473068	0.00187242	0.00554602	0.00108519	0.000266329	0.00196382	0.0105692	0.00376631	0.00749454	0.000486902	0.000422505	0.00163593	0.0054816	0.00211087	0.00295421	0.00351574	0.00586237	0.000809061	0.00152312	0.00142582	0.00400737	0.00338843	0.00176114	0.000360848	0.00309327	0.00354302	0.0232086	0.00524603	0.0114687	0.0177058	0.0176936	0.00230097	0.0084712
Corynebacterium	0	0	0	0	0.000311066	0	0	0	0	0.0154693	0	0	0	0	0	0.142061	0	0	0	0	0	0	0	0	0	0	0	0	0.00983751	0.0389134	0	0.0489657	0	0	0	0	0	0	0	0	0.00626586	3.34e-05	0	0	0	0.00136724	0.00426653	0	0
Stenotrophomonas	0	0.000192031	0	0	0	0	0	0	0	0	0	0	4.82e-05	0.000343362	0	0	8.3e-05	6.46e-05	0	0.000434075	0	0.241312	0	0.000175177	0.000148898	9.74e-05	0	0	4.89e-05	0.00261564	0	0.000254764	0	0	0	0	0	4.13e-05	0.0010196	0	0	0	0	0	0	0	0	0	0
Bacillus	0	0	0	0.000434846	0	0	0	0	0	0	0	0	0	0	0	0	0	0	0	0	0	0	0	0	0	0	0	0	4.89e-05	0	0	0	0	0	0	0	0	0	0.167215	0	0	0	0	0	0	0	0	0	0
Ruminococcaceae_[G-2]	0.00225734	0	0.000520111	0.00297145	0.00816549	0.000222173	0.000331071	0.00460161	0.00266939	0.00065548	0.000391064	0.000247494	0.000192613	0.00120177	0.0106926	0.000126727	0.00232384	0.00368027	0.00171663	0	0.00133165	0	0.00267414	0.000350355	0.00163788	0.000389522	0	0.00252826	0.00190877	0.000550661	0.00414996	0.000968104	0	0.000134844	0.000692329	0.00299423	0.00133579	0.000165289	0.000185383	0	0.000951777	0.000200548	0.00996327	0.0092777	0.014921	0.00690457	0.000752918	0.000843688	0.0266095
Staphylococcus	0.00112867	0	0.00164702	0	7.78e-05	0.000111086	0.00115875	0	0.000157023	0.0139617	4.89e-05	0	0	0	0.00477638	0.000126727	8.3e-05	0	0.00118843	0.0223549	0.00133165	0.00529636	0.00432956	0	0.000744491	0.00632973	0	0.000148721	0.0003426	0.00027533	0.00126609	0	0	0	0.000138466	0.00919655	4.61e-05	0.00466942	9.27e-05	0.0387912	0	0	0	0	5.85e-05	0.0118266	0	0	0
Alloprevotella	0.00925508	9.6e-05	0.00156033	0.00144948	0.0027996	0.0097756	0.00446946	0.00119768	0.00133469	0.000393288	0.000586596	0.000247494	0	0.000557964	0.00265957	0	0.00165989	0.000645661	0.000924336	0.00184482	0.00106532	0.000178529	0.00611231	0.00140142	0.000694858	0.00311618	7.04e-05	0.00252826	0.00181088	0.00142254	0.00267286	0.00117191	0.000333089	0.000337109	0.000969261	0.000356455	9.21e-05	0.00107438	0.000463456	0.000360848	0.00118972	0	0.0318434	0.00869481	0.000175541	0.00676784	0.000752918	0.00138058	0.00597967
Peptostreptococcaceae_[XI][G-1]	0.00248307	0	0.000953537	0.0050732	0.000311066	0.000999778	0.00215196	0.00075643	0.000235534	0.00294966	0.00449724	0.000309368	0.000674146	0.0199579	0.000325662	0.00202763	0.00124492	0.0108471	0.00303711	0.000108519	0.00272988	0.000357058	0.00241946	0.000700709	0.000397062	0.00223975	0	0.00237954	0.00185983	0.000596549	0.000703383	0.00310812	6.66e-05	0.000337109	0.00110773	0.00270906	0.00124367	0.00103306	0.000185383	0	0.0026967	0.000902467	0.00128936	0.00121436	0.000819193	0.00239267	0.000376459	0.00230097	0.000797289
Megasphaera	0.000112867	0.00211234	0.0070215	0.00188433	0.000855432	0.00266607	0.00441428	0.00170197	0	0.00137651	0.000293298	0.000680609	0.000192613	0.00175973	0.000379939	0.00228108	0	0.00542355	0.00250891	0.000759631	0.000133165	0.00279695	0.00305616	0	0	0.000194761	0	0.00684117	0.00332811	0.00188142	0.00084406	0.000203811	0.00193192	0.00114617	0.00166159	0.000356455	0.00239521	0.0111157	0.000139037	0.00613442	0.00158629	0.00103617	0.000156287	0.000534318	0.00614394	0.000136724	0.000752918	0.00145728	0.000199322
Aggregatibacter	0.000677201	0.0192991	8.67e-05	0.00166691	0	0	0.001545	0	0.00102065	0.000458836	0	0	0	0	0.000162831	0.000253453	0	0	0.0141291	0.000108519	0	0	0.00012734	0	0.000446694	0	0	0.00104105	0	0.00027533	0	0.000254764	0	0.000809061	0	0.000427746	0.00124367	0.000247934	4.63e-05	9.02e-05	0	0	0.00609518	0.00136008	0.00210649	0	0.00514494	0.000153398	0.0155471
SR1_[G-1]	0.00338601	0	0	0.000869691	0.000388833	0	0.000551785	0.00126072	0.000471069	0.000393288	0.000586596	0.000247494	0.000337073	0.0181124	0.000108554	0	0.000414972	0.0040031	0.0066024	0.000434075	0.00479393	0	0.00025468	0.0038539	0.00580703	0.000292141	0.000140835	0.000148721	0.00416014	9.18e-05	7.03e-05	0.00519719	0	0.000337109	0	0.000499038	0.000322432	4.13e-05	0	0	0.00158629	0	0.000781433	0.00160295	0.000234055	0	0	0	0
Catonella	0.0013544	0.0012482	0.000260055	0.000724743	0.0002333	0.00144412	0.00115875	0.000252143	0.00117767	0.00190089	4.89e-05	0	0.000240767	0.00171681	0	0.000126727	0.00248983	0.000516529	0.00066024	0.00162778	0.00166456	0.000892645	0.00700369	0.000963476	0.00183641	0.00185023	0	0.000594884	0.0041112	0.000550661	0.00154744	0.00224192	0.000133236	0.000134844	0.000276932	0.000998075	9.21e-05	0.00053719	0.000185383	0	0.00166561	0.000100274	0.00046886	0.0018944	0.000351083	0.00150396	0.00100389	0.00191747	0
Selenomonas	0	0	0.00121359	0.00275402	0.00443269	0	0.00198643	0.00434947	0.000942137	0	0	0.000123747	4.82e-05	0.000901326	0.00423361	0.000126727	0.000414972	0.00471333	0.000132048	0.00086815	0	0	0.00101872	0	0	9.74e-05	0	0.000892326	0.000244714	0.000137665	0.000914398	5.1e-05	0.00453001	0.000943905	0.000276932	0	0.00142791	0.000413223	9.27e-05	0.000180424	0.000237944	0.000668494	0.00125029	9.71e-05	0.00520772	0.00150396	0.00589785	0.000230097	0.000996612
Halomonas	0.0003386	0	0	0	0	0.000777605	0	0	0	6.55e-05	4.89e-05	0	0	0.00433495	0	0.000126727	0	0.000516529	0	0.00303852	0.000332912	0.000416567	0	0.00122624	0.00253127	0	0.000633758	0.00178465	0.000587314	0.00156021	0.000140677	0.000917151	0.000199853	0	0.000692329	0	0	0.000165289	0.0183529	0.000541272	0.000317259	0.000200548	0	0	0	0	0	0	0
Lachnospiraceae_[G-3]	0.0020316	0	0	0.0019568	0	0	5.52e-05	0.00308875	0.00416111	0.00032774	4.89e-05	0	4.82e-05	4.29e-05	0	0	0.00381774	0	0.00422554	0.000108519	0.00719089	0	0.00012734	0.00175177	0.00779234	0	0	0.000148721	0.000832028	9.18e-05	0.000140677	0.00239478	0	0	0.000138466	0	0	4.13e-05	0	0	0.0021415	0	0.00382902	0	0.000117028	0	0	0	9.97e-05
Alloscardovia	0	0	0	0	0	0	0	0	0	0	0	0	0	0	0.00184542	0.000126727	0	0	0	0	0	0	0	0	0	0	0	0.000297442	0	0.000780103	0.000211015	0	0.0206515	0	0	7.13e-05	9.21e-05	0.000123967	4.63e-05	0.0139829	0	0.00471288	0	0	0.000585138	0.00246103	0	0	0
Parvimonas	0.0030474	9.6e-05	0	7.25e-05	0	0.000111086	0.000441428	0	0.010128	0.000524384	0.000831011	0	0	0.000214601	0.00287668	0.000253453	0.000663956	0	0.0118843	0	0	0	0	0	0.000198531	9.74e-05	0	0	0.000783085	0.000137665	0.000140677	0.000815245	0	0.000134844	0.000276932	0.000855493	0	8.26e-05	0.000139037	0	0.000237944	0.000267398	0.00171915	0.000680041	0.000292569	6.84e-05	0	7.67e-05	0.00139526
Bergeyella	0.0027088	0.00144023	0.00164702	0.000362371	0.0002333	0.000888691	0.000110357	0.000504286	0.000942137	0.00432617	0	6.19e-05	4.82e-05	0.000128761	0.000108554	0	0.00373475	0	0.00132048	0.00108519	0.00106532	0.000357058	0.00025468	0.00183936	0.00208457	0.000486902	0.000704176	0	0.000244714	0.000321219	0.000351692	0.000713339	0	0.000539374	0.000276932	0.000570329	0.000736988	0.000165289	0.000880567	0	0.000396574	0.000334247	0.000898648	0.00140866	0.000292569	0.000136724	0	7.67e-05	0.000199322
TM7_[G-3]	0.0003386	0.00172828	0.000606796	0.00123206	0.000544366	0.000222173	0.00115875	0.00107161	0.00180576	0.00098322	0.00122208	0.000866229	0.000770453	0.000515044	0.00124837	0.000253453	0.000331978	0.000387397	0.000924336	0.000108519	0	0.000178529	0.000764039	0	0.000496327	0.000194761	0	0.000446163	0.000929914	0.000183554	0.00084406	0.000101906	0	6.74e-05	0	0.00185357	0	0.000371901	0.000185383	0	0.000317259	0	0.00128936	0.00174868	0.0012873	0.000957069	0.00188229	0.000613591	0.000398645
Eikenella	0.000112867	0.000960154	0.000260055	0.00108711	0.000622132	0	0.0028141	0.00107161	0.00102065	0.00203199	0.000195532	0.000742482	0.00255213	0	0.000217108	0.00038018	0.000497967	0	0.00264096	0.000108519	0.000932153	5.95e-05	0.00012734	0.000175177	0.000148898	9.74e-05	0	0	4.89e-05	0	0	0	6.66e-05	0.000539374	0	0.00228131	0.000506679	0.000413223	0	9.02e-05	0.000237944	0.000133699	0.00140658	4.86e-05	0.000760679	0	0.000125486	0.000306796	0.00219255
Escherichia	0	0	0	0	0.0292402	0	0	0	0	0	0	0	0	0	0	0	0	0	0	0	0	0	0	0	0	0	0	0	0	0	0	0	0	0	0	0	0	0	0	0	0	0	0	0	0	0	0	0	0
Abiotrophia	0.000790068	0	0.000346741	7.25e-05	0	0	5.52e-05	0	0	0.000131096	9.78e-05	0	0	4.29e-05	5.43e-05	0.000253453	8.3e-05	0.000129132	0.000924336	0.00141074	0.000133165	0.00249941	0	0.00551809	0.000595593	9.74e-05	7.04e-05	0	0.00132146	9.18e-05	0.000211015	0.00142668	0.000133236	0.00148328	0	0.000570329	4.61e-05	0.000123967	0.000602493	0.000180424	0	0.000467946	0	0	0	0.000136724	0	0	9.97e-05
Bifidobacterium	0	0	0	0	7.78e-05	0	0	0	0	0	4.89e-05	0	0	0	0.0138406	0.000506907	0	0	0	0	0	0	0	0	4.96e-05	0	0	0	0	0.000367107	0.000633045	0	0	0	0	0	0.00248733	4.13e-05	0	0.00189445	0	0	0	0	0.00152136	0.000820345	0	0	0
TM7_[G-6]	0	0.0074892	0.00017337	0.000362371	0	0	0.000220714	0.000567322	0	6.55e-05	0	0	4.82e-05	4.29e-05	0.000705601	0	0.000331978	0	0	0	0	0.000833135	0	0.00122624	0.000148898	0	7.04e-05	0	0	9.18e-05	0.00112541	0.000203811	0	0.000202265	0.000415397	0.00135453	0	0	0.000139037	0	0	0	0.00351645	9.71e-05	0	0.00225595	0.000125486	0	0
Cronobacter	0	0.000672108	0.000260055	0.000144949	0.0002333	0.000333259	0.000110357	0.000567322	0.000235534	0.000524384	9.78e-05	0.00179433	0.000818606	0	0	0.000126727	0.000663956	0	0.000396144	0	0.000199747	5.95e-05	0	0.000175177	4.96e-05	0.000194761	0.000915428	0.000148721	0	9.18e-05	7.03e-05	0	0.00106588	0.000134844	0.000969261	0.000285164	0.000921234	0	0	9.02e-05	0.000555203	0.000267398	0.000351645	0.000242872	0.00046811	0	0.00200778	0.000536892	0.000199322
Vibrio	0	0	0	0	0	0.000222173	0	0	0	0	0	0	0	0.00120177	0	0	0	0.000129132	0	0.000651112	6.66e-05	0	0	0.000350355	0.00114155	0	0.000140835	0.000148721	0.000195771	0.000412996	0	0.000152858	0	6.74e-05	0.000276932	0	0	0	0.00977893	9.02e-05	0	0	0	0	0	0	0	0	0
Lactobacillus	0	0	0	0	0	0	0	0	0	0	0	0	0	0	0	0	0	0	0	0	0	0	0	0	0	0	0	0.000148721	0	0.00188142	0	0	0.014123	6.74e-05	0	0	0.000138185	0	0	0	0	0.000701919	0	0	0.000117028	0	0	0	0
Bacteroidales_[G-2]	0.0003386	0	0	0.00333382	0	0.000111086	0.00347625	0.00113464	0	0.000196644	0	0	4.82e-05	0	0.000108554	0.000126727	0.000580961	0	0.000528192	0.000542594	0.000266329	0.000535587	0.00025468	0.000262766	0.000446694	9.74e-05	0	0	0.000293657	4.59e-05	0.000351692	0.000407623	0	0.000202265	0.000138466	0.00064162	4.61e-05	4.13e-05	0	0	0	0	0.00121122	0.000145723	0.000175541	0	0	0	0
Filifactor	0.0010158	0	0	0	0	0	0	0	0.00243385	0	0	0	0	0.000472123	0.000108554	0	0.00282181	0	0.00303711	0.000217037	0	0	0	0.000875887	0.00124082	9.74e-05	0	0.000148721	4.89e-05	0.000137665	0.000211015	0.000101906	0	0	0	0.000142582	0	4.13e-05	0.00032442	9.02e-05	0.000158629	0	7.81e-05	0	0	0	0	0	0.000199322
Cryptobacterium	0	9.6e-05	0	0.000144949	0.000155533	0	0	0	0	0	9.78e-05	0	0	0	0.000488493	0	0	0	0	0	0	0	0	0	0	0	0	0.000148721	0	0.000367107	0.000281353	0	0.00139897	0	0	0	0.00575772	0.000289256	4.63e-05	9.02e-05	0	0.000367672	0	0	0.00310123	0.00068362	0.000125486	0	0
Lautropia	0.000112867	9.6e-05	0.00017337	0.00050732	0	0.000222173	5.52e-05	6.3e-05	7.85e-05	0.000852124	0.000244415	0.000185621	4.82e-05	0	0	0	0.000165989	0	0	0.000108519	0	0.000714116	0.000509359	0.000175177	0.000248164	9.74e-05	7.04e-05	0.000148721	0.000880971	0.00027533	0	0.00035667	6.66e-05	0.000134844	0.000415397	0	0.000414556	8.26e-05	0.00199286	0	0	0.00137041	0.000390717	4.86e-05	0.000526624	0.000136724	0	0	0
Butyrivibrio	0	0	0	0.000362371	0.000466599	0.000222173	5.52e-05	0.000126072	0.000157023	0.00104877	0	0	0.00043338	0.000643804	0.000651324	0.00038018	0	0.00406766	0.000264096	0.000434075	0	0	0	8.76e-05	0	0	0	0	0.000146829	0	0.00042203	0	0	0	0	0.000499038	4.61e-05	0	0	0	0.000237944	0.000200548	0.00070329	4.86e-05	0.000234055	0.000820345	0.000376459	0	9.97e-05
Treponema	0	0	0	0	0	0	0	6.3e-05	0.00683049	0.000131096	9.78e-05	0	0	0	0	0	0.000995933	0	0.00158458	0	0	0	0	0.000175177	0	9.74e-05	0	0	0.000244714	0	0	0	0	0	0	0.000285164	0	0	0	0	0	0	0.00046886	0.00213727	0	0	0	0	0
Dialister	0	0.000288046	0	0.0019568	0.000544366	0	0.000551785	0	0	6.55e-05	0.000342181	0	0	0	5.43e-05	0	0.00132791	0	0.000264096	0	6.66e-05	0	0.00012734	0	0	0	0	0	0.0006852	0.000229442	7.03e-05	0.000152858	0	0	0	7.13e-05	4.61e-05	4.13e-05	0	0	0.000475888	0	0.00109401	0.000194297	0.000175541	6.84e-05	0	0	0
Peptococcus	0.0003386	0	0	0.000289897	0	0	5.52e-05	0	0.000157023	0.000196644	4.89e-05	0	0	0.00167389	0	0	8.3e-05	6.46e-05	0.000264096	0	6.66e-05	0	0.00038202	0.000175177	0.00054596	0.000486902	0	0	0.000391543	0	0	0.000407623	0	6.74e-05	0	0	0	0	9.27e-05	0	0.000317259	0	0.000195358	0.000291446	0	0.00068362	0	0	0
Moraxella	0.000112867	0	0	0	0	0	0	0	0	6.55e-05	0	0	0	0.000987167	0	0.000126727	0	0	0.000132048	0.000434075	6.66e-05	0.000119019	0	8.76e-05	0.000297796	9.74e-05	0.000211253	0	9.79e-05	0.000137665	0	0.000101906	0	0	0.000415397	0	0	0	0.00254901	0	7.93e-05	3.34e-05	0	0	0	0	0	0	0
Propionibacterium	0.000112867	0.000192031	0	0.000289897	0	0	0.000165536	0	0	0.000458836	0.000195532	0	0	0	0	0.000126727	8.3e-05	0.000129132	0.000396144	0.000217037	0	5.95e-05	0	0.000875887	0.000347429	0.000194761	0	0	0.000391543	0.000367107	0.000140677	0.000203811	0	0.000337109	0.000138466	0.000427746	0.000368494	0.000165289	0	0	0	0	0	0.000145723	5.85e-05	0	0	0	0
Acinetobacter	0	0	0	0	0	0	0	0	0	0	0	0	0	0	0	0	0	0	0	0	0	0.00577244	0	0	0	0	0	0	0	0.000183554	0	0	0	0	0	0	0	0	0	0	0	0	0	0	0	0	0	0	0
[truncated: 6 more columns]

## Sheet: frequencies
Group	Shammah_non_users	Shammah_non_users	Shammah_non_users	Shammah_non_users	Shammah_non_users	Shammah_non_users	Shammah_non_users	Shammah_non_users	Shammah_non_users	Shammah_non_users	Shammah_non_users	Shammah_non_users	Shammah_non_users	Shammah_non_users	Shammah_non_users	Shammah_non_users	Shammah_non_users	Shammah_non_users	Shammah_non_users	Shammah_non_users	Shammah_non_users	Shammah_non_users	Shammah_non_users	Shammah_users	Shammah_users	Shammah_users	Shammah_users	Shammah_users	Shammah_users	Shammah_users	Shammah_users	Shammah_users	Shammah_users	Shammah_users	Shammah_users	Shammah_users	Shammah_users	Shammah_users	Shammah_users	Shammah_users	Shammah_users	Shammah_users	Shammah_users	Shammah_users	Shammah_users	Shammah_users	Shammah_users	Shammah_users	Shammah_users
ID	E1	E10	E11	E12	E13	E2	E3	E4	E40	E41	E43	E44	E45	E46	E47	E48	E5	E51	E54	E6	E7	E8	E9	E14	E15	E16	E17	E18	E19	E20	E21	E22	E23	E24	E25	E26	E27	E28	E29	E30	E31	E32	E33	E34	E36	E37	E38	E39	E42
Actinomyces	1	1	1	1	1	1	1	1	1	1	1	1	1	1	1	1	1	1	1	1	1	1	1	1	1	1	1	1	1	1	1	1	1	1	1	1	1	1	1	1	1	1	1	1	1	1	1	1	1
Rothia	1	1	1	1	1	1	1	1	1	1	1	1	1	1	1	1	1	1	1	1	1	1	1	1	1	1	1	1	1	1	1	1	1	1	1	1	1	1	1	1	1	1	1	1	1	1	1	1	1
Atopobium	1	1	1	1	1	1	1	1	1	1	1	1	1	1	1	1	1	1	1	1	1	1	1	1	1	1	1	1	1	1	1	1	1	1	1	1	1	1	1	1	1	1	1	1	1	1	1	1	1
Porphyromonas	1	1	1	1	1	1	1	1	1	1	1	1	1	1	1	1	1	1	1	1	1	1	1	1	1	1	1	1	1	1	1	1	1	1	1	1	1	1	1	1	1	1	1	1	1	1	1	1	1
Prevotella	1	1	1	1	1	1	1	1	1	1	1	1	1	1	1	1	1	1	1	1	1	1	1	1	1	1	1	1	1	1	1	1	1	1	1	1	1	1	1	1	1	1	1	1	1	1	1	1	1
Gemella	1	1	1	1	1	1	1	1	1	1	1	1	1	1	1	1	1	1	1	1	1	1	1	1	1	1	1	1	1	1	1	1	1	1	1	1	1	1	1	1	1	1	1	1	1	1	1	1	1
Granulicatella	1	1	1	1	1	1	1	1	1	1	1	1	1	1	1	1	1	1	1	1	1	1	1	1	1	1	1	1	1	1	1	1	1	1	1	1	1	1	1	1	1	1	1	1	1	1	1	1	1
Streptococcus	1	1	1	1	1	1	1	1	1	1	1	1	1	1	1	1	1	1	1	1	1	1	1	1	1	1	1	1	1	1	1	1	1	1	1	1	1	1	1	1	1	1	1	1	1	1	1	1	1
Lachnoanaerobaculum	1	1	1	1	1	1	1	1	1	1	1	1	1	1	1	1	1	1	1	1	1	1	1	1	1	1	1	1	1	1	1	1	1	1	1	1	1	1	1	1	1	1	1	1	1	1	1	1	1
Oribacterium	1	1	1	1	1	1	1	1	1	1	1	1	1	1	1	1	1	1	1	1	1	1	1	1	1	1	1	1	1	1	1	1	1	1	1	1	1	1	1	1	1	1	1	1	1	1	1	1	1
Stomatobaculum	1	1	1	1	1	1	1	1	1	1	1	1	1	1	1	1	1	1	1	1	1	1	1	1	1	1	1	1	1	1	1	1	1	1	1	1	1	1	1	1	1	1	1	1	1	1	1	1	1
Solobacterium	1	1	1	1	1	1	1	1	1	1	1	1	1	1	1	1	1	1	1	1	1	1	1	1	1	1	1	1	1	1	1	1	1	1	1	1	1	1	1	1	1	1	1	1	1	1	1	1	1
Veillonella	1	1	1	1	1	1	1	1	1	1	1	1	1	1	1	1	1	1	1	1	1	1	1	1	1	1	1	1	1	1	1	1	1	1	1	1	1	1	1	1	1	1	1	1	1	1	1	1	1
Fusobacterium	1	1	1	1	1	1	1	1	1	1	1	1	1	1	1	1	1	1	1	1	1	1	1	1	1	1	1	1	1	1	1	1	1	1	1	1	1	1	1	1	1	1	1	1	1	1	1	1	1
Leptotrichia	1	1	1	1	1	1	1	1	1	1	1	1	1	1	1	1	1	1	1	1	1	1	1	1	1	1	1	1	1	1	1	1	1	1	1	1	1	1	1	1	1	1	1	1	1	1	1	1	1
Haemophilus	1	1	1	1	1	1	1	1	1	1	1	1	1	1	1	1	1	1	1	1	1	1	1	1	1	1	1	1	1	1	1	1	1	1	1	1	1	1	1	1	1	1	1	1	1	1	1	1	1
TM7_[G-1]	1	1	1	1	1	1	1	1	1	1	1	1	1	1	1	1	1	1	1	1	1	1	1	1	1	1	1	1	1	1	1	1	1	1	1	1	1	1	1	1	1	1	1	1	1	1	1	1	1
Capnocytophaga	1	1	1	1	1	1	1	1	1	1	1	1	1	1	1	1	1	1	1	1	1	1	1	1	1	1	1	1	1	1	1	1	0	1	1	1	1	1	1	1	1	1	1	1	1	1	1	1	1
Mogibacterium	1	1	1	1	1	1	1	1	1	1	1	1	1	1	1	1	1	1	1	1	1	1	1	1	1	1	0	1	1	1	1	1	1	1	1	1	1	1	1	1	1	1	1	1	1	1	1	1	1
Neisseria	1	1	1	1	1	1	1	1	1	1	1	1	1	1	1	1	1	1	1	1	1	1	1	1	1	1	1	1	1	1	1	1	1	1	1	1	1	1	1	0	1	1	1	1	1	1	1	1	1
Campylobacter	1	1	1	1	1	1	1	1	1	1	1	1	1	1	1	1	1	1	1	1	1	1	1	0	1	1	1	1	1	1	1	1	1	1	1	1	1	1	1	1	1	1	1	1	1	1	1	1	1
Peptostreptococcus	1	1	1	1	1	1	1	1	1	1	1	1	1	1	1	1	1	1	1	1	1	1	1	1	1	1	1	1	1	1	1	1	0	1	1	1	1	1	1	0	1	1	1	1	1	1	1	1	1
Peptostreptococcaceae_[XI][G-1]	1	0	1	1	1	1	1	1	1	1	1	1	1	1	1	1	1	1	1	1	1	1	1	1	1	1	0	1	1	1	1	1	1	1	1	1	1	1	1	0	1	1	1	1	1	1	1	1	1
Alloprevotella	1	1	1	1	1	1	1	1	1	1	1	1	0	1	1	0	1	1	1	1	1	1	1	1	1	1	1	1	1	1	1	1	1	1	1	1	1	1	1	1	1	0	1	1	1	1	1	1	1
Catonella	1	1	1	1	1	1	1	1	1	1	1	0	1	1	0	1	1	1	1	1	1	1	1	1	1	1	0	1	1	1	1	1	1	1	1	1	1	1	1	0	1	1	1	1	1	1	1	1	0
Tannerella	1	0	1	1	1	1	1	1	1	1	1	1	1	0	1	1	1	0	1	1	1	1	1	1	1	1	0	1	1	1	1	1	0	1	1	1	1	1	1	1	1	1	1	1	1	1	1	1	1
Megasphaera	1	1	1	1	1	1	1	1	0	1	1	1	1	1	1	1	0	1	1	1	1	1	1	0	0	1	0	1	1	1	1	1	1	1	1	1	1	1	1	1	1	1	1	1	1	1	1	1	1
Ruminococcaceae_[G-2]	1	0	1	1	1	1	1	1	1	1	1	1	1	1	1	1	1	1	1	0	1	0	1	1	1	1	0	1	1	1	1	1	0	1	1	1	1	1	1	0	1	1	1	1	1	1	1	1	1
Bergeyella	1	1	1	1	1	1	1	1	1	1	0	1	1	1	1	0	1	0	1	1	1	1	1	1	1	1	1	0	1	1	1	1	0	1	1	1	1	1	1	0	1	1	1	1	1	1	0	1	1
TM7_[G-3]	1	1	1	1	1	1	1	1	1	1	1	1	1	1	1	1	1	1	1	1	0	1	1	0	1	1	0	1	1	1	1	1	0	1	0	1	0	1	1	0	1	0	1	1	1	1	1	1	1
Cronobacter	0	1	1	1	1	1	1	1	1	1	1	1	1	0	0	1	1	0	1	0	1	1	0	1	1	1	1	1	0	1	1	0	1	1	1	1	1	0	0	1	1	1	1	1	1	0	1	1	1
Eikenella	1	1	1	1	1	0	1	1	1	1	1	1	1	0	1	1	1	0	1	1	1	1	1	1	1	1	0	0	1	0	0	0	1	1	0	1	1	1	0	1	1	1	1	1	1	0	1	1	1
Selenomonas	0	0	1	1	1	0	1	1	1	0	0	1	1	1	1	1	1	1	1	1	0	0	1	0	0	1	0	1	1	1	1	1	1	1	1	0	1	1	1	1	1	1	1	1	1	1	1	1	1
SR1_[G-1]	1	0	0	1	1	0	1	1	1	1	1	1	1	1	1	0	1	1	1	1	1	0	1	1	1	1	1	1	1	1	1	1	0	1	0	1	1	1	0	0	1	0	1	1	1	0	0	0	0
Lachnospiraceae_[G-2]	0	0	0	1	1	0	1	1	1	1	1	1	1	1	1	1	1	1	0	1	0	0	1	1	0	1	0	0	1	1	1	1	0	1	1	1	1	1	1	0	1	0	1	1	1	1	1	1	1
Lautropia	1	1	1	1	0	1	1	1	1	1	1	1	1	0	0	0	1	0	0	1	0	1	1	1	1	1	1	1	1	1	0	1	1	1	1	0	1	1	1	0	0	1	1	1	1	1	0	0	0
Abiotrophia	1	0	1	1	0	0	1	0	0	1	1	0	0	1	1	1	1	1	1	1	1	1	0	1	1	1	1	0	1	1	1	1	1	1	0	1	1	1	1	1	0	1	0	0	0	1	0	0	1
Parvimonas	1	1	0	1	0	1	1	0	1	1	1	0	0	1	1	1	1	0	1	0	0	0	0	0	1	1	0	0	1	1	1	1	0	1	1	1	0	1	1	0	1	1	1	1	1	1	0	1	1
Staphylococcus	1	0	1	0	1	1	1	0	1	1	1	0	0	0	1	1	1	0	1	1	1	1	1	0	1	1	0	1	1	1	1	0	0	0	1	1	1	1	1	1	0	0	0	0	1	1	0	0	0
Bacteroidales_[G-2]	1	0	0	1	0	1	1	1	0	1	0	0	1	0	1	1	1	0	1	1	1	1	1	1	1	1	0	0	1	1	1	1	0	1	1	1	1	1	0	0	0	0	1	1	1	0	0	0	0
Aggregatibacter	1	1	1	1	0	0	1	0	1	1	0	0	0	0	1	1	0	0	1	1	0	0	1	0	1	0	0	1	0	1	0	1	0	1	0	1	1	1	1	1	0	0	1	1	1	0	1	1	1
Butyrivibrio	0	0	0	1	1	1	1	1	1	1	0	0	1	1	1	1	0	1	1	1	0	0	0	1	0	0	0	0	1	0	1	0	0	0	0	1	1	0	0	0	1	1	1	1	1	1	1	0	1
Lachnospiraceae_[G-3]	1	0	0	1	0	0	1	1	1	1	1	0	1	1	0	0	1	0	1	1	1	0	1	1	1	0	0	1	1	1	1	1	0	0	1	0	0	1	0	0	1	0	1	0	1	0	0	0	1
Propionibacterium	1	1	0	1	0	0	1	0	0	1	1	0	0	0	0	1	1	1	1	1	0	1	0	1	1	1	0	0	1	1	1	1	0	1	1	1	1	1	0	0	0	0	0	1	1	0	0	0	0
TM7_[G-6]	0	1	1	1	0	0	1	1	0	1	0	0	1	1	1	0	1	0	0	0	0	1	0	1	1	0	1	0	0	1	1	1	0	1	1	1	0	0	1	0	0	0	1	1	0	1	1	0	0
Halomonas	1	0	0	0	0	1	0	0	0	1	1	0	0	1	0	1	0	1	0	1	1	1	0	1	1	0	1	1	1	1	1	1	1	0	1	0	0	1	1	1	1	1	0	0	0	0	0	0	0
Peptococcus	1	0	0	1	0	0	1	0	1	1	1	0	0	1	0	0	1	1	1	0	1	0	1	1	1	1	0	0	1	0	0	1	0	1	0	0	0	0	1	0	1	0	1	1	0	1	0	0	0
Dialister	0	1	0	1	1	0	1	0	0	1	1	0	0	0	1	0	1	0	1	0	1	0	1	0	0	0	0	0	1	1	1	1	0	0	0	1	1	1	0	0	1	0	1	1	1	1	0	0	0
Filifactor	1	0	0	0	0	0	0	0	1	0	0	0	0	1	1	0	1	0	1	1	0	0	0	1	1	1	0	1	1	1	1	1	0	0	0	1	0	1	1	1	1	0	1	0	0	0	0	0	1
Moraxella	1	0	0	0	0	0	0	0	0	1	0	0	0	1	0	1	0	0	1	1	1	1	0	1	1	1	1	0	1	1	0	1	0	0	1	0	0	0	1	0	1	1	0	0	0	0	0	0	0
Cryptobacterium	0	1	0	1	1	0	0	0	0	0	1	0	0	0	1	0	0	0	0	0	0	0	0	0	0	0	0	1	0	1	1	0	1	0	0	0	1	1	1	1	0	1	0	0	1	1	1	0	0
Vibrio	0	0	0	0	0	1	0	0	0	0	0	0	0	1	0	0	0	1	0	1	1	0	0	1	1	0	1	1	1	1	0	1	0	1	1	0	0	0	1	1	0	0	0	0	0	0	0	0	0
Stenotrophomonas	0	1	0	0	0	0	0	0	0	0	0	0	1	1	0	0	1	1	0	1	0	1	0	1	1	1	0	0	1	1	0	1	0	0	0	0	0	1	1	0	0	0	0	0	0	0	0	0	0
Klebsiella	0	0	0	1	0	0	0	0	0	1	1	0	1	0	1	0	0	0	0	0	1	0	0	0	1	0	1	1	0	0	1	0	1	0	0	0	1	0	1	0	0	0	0	0	1	0	0	1	0
Bifidobacterium	0	0	0	0	1	0	0	0	0	0	1	0	0	0	1	1	0	0	0	0	0	0	0	0	1	0	0	0	0	1	1	0	0	0	0	0	1	1	0	1	0	0	0	0	1	1	0	0	0
Alloscardovia	0	0	0	0	0	0	0	0	0	0	0	0	0	0	1	1	0	0	0	0	0	0	0	0	0	0	0	1	0	1	1	0	1	0	0	1	1	1	1	1	0	1	0	0	1	1	0	0	0
Treponema	0	0	0	0	0	0	0	1	1	1	1	0	0	0	0	0	1	0	1	0	0	0	0	1	0	1	0	0	1	0	0	0	0	0	0	1	0	0	0	0	0	0	1	1	0	0	0	0	0
Corynebacterium	0	0	0	0	1	0	0	0	0	1	0	0	0	0	0	1	0	0	0	0	0	0	0	0	0	0	0	0	1	1	0	1	0	0	0	0	0	0	0	0	1	1	0	0	0	1	1	0	0
Lactobacillus	0	0	0	0	0	0	0	0	0	0	0	0	0	0	0	0	0	0	0	0	0	0	0	0	0	0	0	1	0	1	0	0	1	1	0	0	1	0	0	0	0	1	0	0	1	0	0	0	0
Bacillus	0	0	0	1	0	0	0	0	0	0	0	0	0	0	0	0	0	0	0	0	0	0	0	0	0	0	0	0	1	0	0	0	0	0	0	0	0	0	1	0	0	0	0	0	0	0	0	0	0
Acinetobacter	0	0	0	0	0	0	0	0	0	0	0	0	0	0	0	0	0	0	0	0	0	1	0	0	0	0	0	0	0	1	0	0	0	0	0	0	0	0	0	0	0	0	0	0	0	0	0	0	0
Escherichia	0	0	0	0	1	0	0	0	0	0	0	0	0	0	0	0	0	0	0	0	0	0	0	0	0	0	0	0	0	0	0	0	0	0	0	0	0	0	0	0	0	0	0	0	0	0	0	0	0
# of genera	44	37	38	49	42	38	47	41	43	51	46	35	41	43	46	44	47	38	47	46	42	41	41	45	49	46	32	43	52	55	49	49	34	45	42	46	47	49	48	35	44	41	46	45	49	44	38	37	39
[truncated: 6 more columns]
