# Supplementary material for: Tongue microbiome of smokeless tobacco users
Source: BMC Microbiol. 2020 Jul 8;20:201. doi: 10.1186/s12866-020-01883-8 (PMC7346439; doi:10.1186/s12866-020-01883-8)
Supplement: Supplementary file 5 — Additional file 5. [file 12866_2020_1883_MOESM5_ESM.xlsx]

## Sheet: Abundances
Group	Shammah_non_users	Shammah_non_users	Shammah_non_users	Shammah_non_users	Shammah_non_users	Shammah_non_users	Shammah_non_users	Shammah_non_users	Shammah_non_users	Shammah_non_users	Shammah_non_users	Shammah_non_users	Shammah_non_users	Shammah_non_users	Shammah_non_users	Shammah_non_users	Shammah_non_users	Shammah_non_users	Shammah_non_users	Shammah_non_users	Shammah_non_users	Shammah_non_users	Shammah_non_users	Shammah_users	Shammah_users	Shammah_users	Shammah_users	Shammah_users	Shammah_users	Shammah_users	Shammah_users	Shammah_users	Shammah_users	Shammah_users	Shammah_users	Shammah_users	Shammah_users	Shammah_users	Shammah_users	Shammah_users	Shammah_users	Shammah_users	Shammah_users	Shammah_users	Shammah_users	Shammah_users	Shammah_users	Shammah_users	Shammah_users
ID	E1	E10	E11	E12	E13	E2	E3	E4	E40	E41	E43	E44	E45	E46	E47	E48	E5	E51	E54	E6	E7	E8	E9	E14	E15	E16	E17	E18	E19	E20	E21	E22	E23	E24	E25	E26	E27	E28	E29	E30	E31	E32	E33	E34	E36	E37	E38	E39	E42
Neisseria_flavescens|subflava	0.0285553	0.0347576	0.0700416	0.0574721	0.0216191	0.100866	0.00110357	0.0216213	0.0524456	0.0167147	0.0235127	0.0566762	0.0272066	0.0121894	0.00282241	0.216703	0.0368495	6.46e-05	0.158854	0.0486164	0.157467	0.000238039	0.0511906	0.208724	0.0902819	0.147142	0.0755581	0.0626115	0.0121868	0.0113803	0.0187803	0.107663	0.0333089	0.011664	0.028524	0.0702217	0.0394288	0.00289256	0.102887	0	0.0567893	0.0912828	0.00148472	0.186963	0.00356934	0.00184578	0.110051	0.010431	0.0109627
Haemophilus_parainfluenzae	0.0274266	0.159193	0.0199376	0.0452239	0.0704565	0.0582093	0.0255476	0.129286	0.122478	0.165246	0.00327516	0.194159	0.103722	0.00283274	0.0174229	0.0264859	0.128807	0.000322831	0.0507065	0.0192078	0.0243025	0.00297548	0.0119699	0.0873259	0.0237244	0.0684585	0.0581649	0.0138311	0.00739037	0.00715859	0.00949567	0.0327117	0.0770768	0.0876483	0.0426475	0.114493	0.0989406	0.00347107	0.0488947	0.00108254	0.0363261	0.0465606	0.0919356	0.0265216	0.0919251	0.00129888	0.0839503	0.0246203	0.0687662
Rothia_mucilaginosa	0.192438	0.0109458	0.0269591	0.00318887	0.0020997	0.167074	0.00121393	0.000126072	0.00164874	0.00334295	0.0101677	0.0219032	0.00370781	0.100906	0.00135693	0.0686858	0.000497967	0.00729597	0.00396144	0.0279978	0.0280312	0.0235063	0.00814975	0.0803188	0.119267	0.100204	0.084149	0.0850684	0.0441464	0.253855	0.0291201	0.0512076	0.0489641	0.196265	0.116588	0.0449847	0.0178259	0.033843	0.225425	0.0843482	0.0747938	0.0687546	0.0044151	0.000534318	0.0162083	0.0187996	0.00138035	0.0493941	0.00378712
Veillonella_parvula_group	0.0418736	0.0703793	0.0457698	0.0679809	0.0368613	0.0438791	0.0699663	0.0908346	0.0438094	0.0711851	0.0291832	0.088046	0.081042	0.0698742	0.0180743	0.0428336	0.0691344	0.0269241	0.068797	0.020076	0.0657833	0.0471911	0.0502992	0.029605	0.0599067	0.0718668	0.0472502	0.0603807	0.0471809	0.0199156	0.0711824	0.0426985	0.050896	0.0522519	0.0630019	0.0598845	0.044035	0.0390083	0.0177967	0.0375282	0.0515546	0.0299485	0.104907	0.07087	0.0369222	0.00827181	0.095746	0.0400368	0.0546143
Streptococcus_salivarius	0.00406321	0.0161306	0.0241852	0.00485578	0.0018664	0.019218	0.000220714	0.0160741	7.85e-05	0.00196644	0.00161314	0.00692983	0.00780084	0.0722778	0.0108554	0.00735015	0.000414972	0.149083	0.00448963	0.18535	0.0033957	0.00351107	0.00738571	0.00744504	4.96e-05	0.00438212	0.0870361	0.249851	0.0127251	0.110637	0.0260252	0.00713339	0.141696	0.162284	0.139435	0.00762815	0.018655	0.124628	0.00546879	0.191791	0.00388642	0.118223	0.000156287	0.00432312	0.0222937	0.0743779	0.0063998	0.0564504	0.00209288
Leptotrichia_sp._oral_taxon_417	0.00158014	0.062218	0.0143031	0.143282	0.0986857	0.0147745	0.0186503	0.0252774	0.00109916	0.00629261	0.00699027	0.0407128	0.0483941	0.000472123	0.24137	0.0141934	0.00705453	0.0451963	0.00937541	0.0863809	0.0142486	0.0877767	0.106074	0.00350355	0.000397062	0.00817996	0	0.00862582	0.130873	0.0035793	0.0502216	0.0182921	0.000399707	0.00593312	0.0412628	0.00591716	0.0518194	0.0734298	0.00152941	0.0459179	0.0581377	0.0408116	0.0967414	0.0117064	0.0295494	0.124897	0.0574727	0.0851358	0.00229221
Leptotrichia_sp._oral_taxon_215	0.0600451	0.130293	0.0459431	0.0328308	0.0583249	0.0265497	0.0827126	0.104135	0.0176651	0.0657446	0.0917534	0.0203564	0.0350556	0.00600884	0.000976987	0.0253453	0.0761889	0.0147211	0.0224482	0.0169289	0.0333577	0.00850988	0.0396027	0.0444951	0.00406988	0.0103223	0.000211253	0.0269185	0.0382244	0.00569016	0.00618977	0.0289922	0.00239824	0.00168555	0.0299086	0.0219577	0.0606633	0.0108264	0.00250266	0	0.0727316	0.0162778	0.125576	0.0500801	0.0318315	0.00854526	0.0564688	0.0388863	0.142615
Actinomyces_graevenitzii	0.001693	0.0710514	0.0472434	0.04218	0.0533479	0.0265497	0.0514264	0.00189107	0.0125618	0.0123886	0.0295742	0.0109516	0.0353445	0.0449805	0.102746	0.0342162	0.0361856	0.0218233	0.0159778	0.034509	0.00159798	0.100928	0.110531	0.00411667	0.000645225	0.0146071	0.0376734	0.018144	0.0228563	0.0389593	0.0340437	0.0264445	0.05003	0.00633765	0.0350318	0.0225993	0.0353754	0.0483471	0.00227094	0.0247181	0.0660692	0.0204559	0.00840041	0.0160295	0.0535401	0.056467	0.0390262	0.0365087	0.0512258
Streptococcus_multispecies_spp22_2	0.00677201	0.0119059	0.000346741	0.016814	0.00497706	0.0109976	0.000938035	0.0134897	0.000235534	0.00209754	0.0168646	0.0634822	0.0480089	0.076441	0.00173686	0.0462552	0.00240684	0.0106534	0.0258814	0.0583831	0.0426793	0.135861	0.02585	0.0435316	0	0.062713	0.188508	0.000892326	0.00161511	0.0921439	0.0756137	0.0537043	0.000266471	0.077198	0.0250623	0.0377843	0.00663289	0.0902479	0.0789266	0.0339197	0.0564721	0.000467946	0.00109401	0.00199155	0.0119953	0.0447088	0.0146819	0.0223194	0.000697628
Streptococcus_parasanguinis_II	0.00112867	0.0459914	0.0195042	0.00862444	0.00917645	0.0234392	0.0664349	0.0243949	0.000706603	0.0361825	0.0302097	0.0795694	0.0726634	0.038242	0.0124294	0.0387784	0.000248983	0.0338972	0.00277301	0.0233315	0.00139823	0.0573078	0.0301795	0	9.93e-05	0.0633947	0.00936554	0.00550268	0.0411609	0.0424927	0.0113948	0.0122287	0.000999267	0.0646575	0.0726945	0.0529693	0.0106403	0.0254545	0.0680818	0.0387009	0.0172113	0.0409787	0.0137532	0.0494487	0.0204213	0.0137408	0.0130506	0.022933	0.0505282
Actinomyces_odontolyticus	0.0344244	0.00537686	0.00242718	0.0601536	0.00155533	0.0519884	0.00684213	0.000126072	0.0054958	0.012323	0.0124652	0.0593986	0.0489719	0.0594446	0.0127008	0.0292739	0.000497967	0.00684401	0.00911132	0.0131308	0.079699	0.0330279	0.0137527	0.0337216	0.0380187	0.0790729	0.0440814	0.0352469	0.0230521	0.033728	0.0797637	0.0403037	0.0439678	0.0329018	0.0116311	0.0158979	0.00796868	0.0391736	0.0142281	0.0310329	0.0283154	0.0383381	0.00242244	0.00825764	0.00608543	0.0109379	0.0106663	0.0233932	0.0170421
Actinomyces_sp._oral_taxon_180	0.0322799	0.00940951	0.040742	0.0139875	0.0018664	0.0361031	0.0178778	0.000567322	0.0150742	0.0228107	0.000293298	0.0313699	0.046179	0.053307	0.00195397	0.0456216	0.00165989	0.00581095	0.0326159	0.0324471	0.0607231	0.000297548	0.0809882	0.0769905	0.061892	0.0185997	0.000985846	0.0105592	0.0343579	0.00500184	0.0226489	0.0178844	0.00492972	0.0104504	0.0541401	0.00171099	0.0263473	0.00454546	0.0137647	0.000631484	0.0905774	0.00110301	0.0091037	0.0404139	0.00643651	0.0455975	0.018572	0.0613591	0.0339845
Granulicatella_adiacens	0.0643341	0.0402304	0.00988211	0.00666763	0.00388833	0.0432126	0.020416	0.0121029	0.0133469	0.0298899	0.0116342	0.0606979	0.0542688	0.0224902	0.00493921	0.0198961	0.00398373	0.00232438	0.0068665	0.0121541	0.0164458	0.0149964	0.0120973	0.0309188	0.0412448	0.0439186	0.0377438	0.0111541	0.0204092	0.0264776	0.0174439	0.041068	0.00666178	0.0301375	0.0250623	0.109004	0.0242745	0.00578512	0.0427307	0.0143437	0.0141973	0.0375025	0.00855669	0.00854908	0.010474	0.003965	0.0488142	0.00797668	0.0113614
Atopobium_parvulum	0.00451467	0.0133461	0.0106623	0.0221047	0.0165643	0.0178849	0.0369696	0.015822	0.0075371	0.0150105	0.0134917	0.0510457	0.0688592	0.0285849	0.0379939	0.0154607	0.0228235	0.0601756	0.013601	0.0145415	0.00332912	0.0225542	0.00904113	0.00113865	0.00297796	0.00370046	0.0159848	0.0266211	0.0366092	0.0140418	0.0161778	0.00473861	0.0208514	0.00330367	0.00983107	0.0131889	0.0159834	0.0379339	0.000973259	0.149932	0.0164975	0.0143392	0.0247324	0.0090834	0.0617905	0.0620044	0.0489396	0.0237767	0.0489336
Leptotrichia_sp._oral_taxon_221	0.000902935	9.6e-05	0.130721	0.00318887	0.0018664	0.00344368	0.00220714	0.00308875	0.000235534	0.000524384	0.00332405	0.000371241	0.00086676	0.00836946	0.0413048	0.0244582	0.000912939	0.0447443	0	0.0701031	6.66e-05	0	0.0100599	0.000788298	4.96e-05	0.00730353	0.00845011	0.0581499	0.00283868	0.00183554	0.0291904	0	0.256678	0.00977616	0.0152312	0.00627361	0.146246	0.0253306	0.00222459	0.00045106	0.00872462	0.0214921	0.00140658	0.0140866	0.0436513	0.0418376	0.00100389	0.00306795	9.97e-05
Veillonella_atypica	0.000677201	0.0304369	0.0455097	0.0129004	0.0484486	0.0073317	0.0196435	0.0259708	0	0.00786576	0.0057682	0.00241307	0.00322627	0.00669557	0.0515632	0.0102649	0	0.0655346	0	0.0344004	0.000399494	0.00964056	0.0272507	8.76e-05	0	0.0118804	0.0258433	0.0284057	0.00420908	0.0133535	0.00963635	5.1e-05	0.0353074	0.0485437	0.0120465	0.0176802	0.046983	0.0298347	0.000880567	0.0482634	0.00206218	0.0122334	0.00613425	0.0496916	0.07244	0.012647	0.0539591	0.0149563	0.0214271
Porphyromonas_sp._oral_taxon_279	0.0723476	0.00700912	0.00528779	0.0303667	0.000622132	0.00444346	0.000275893	0.0258447	0.092879	0.0483744	0.00801682	0.00358866	0.00573025	0.000343362	0.000162831	0.000633633	0.0134451	0.000516529	0.0761917	0.00716224	0.0646514	0.00202333	0.0151534	0.0792678	0.0510721	0.0237608	0.00169002	0.000148721	0.0337706	0.00362518	0.00175846	0.120351	0.000333089	0.00107875	0.00650789	0.0526841	0.00479042	0.00210744	0.00199286	0.000360848	0.0069797	0.00574905	0.00312573	0.0141351	0.00093622	0.00136724	0.00288618	0.00797668	0.00568069
Prevotella_melaninogenica	0.00801354	0.00758521	0.00364078	0.131251	0.0426938	0.0213286	0.00491089	0.00302572	0.00164874	0.00812795	0.0466344	0.00414553	0.00327443	0.0063522	0.00200825	0.0114054	0.00107893	0.0043905	0.00924336	0.0266956	0.000532659	0.0107712	0.0424042	0.00105106	0.00183641	0.0246373	0.0641504	0.0240928	0.00836922	0.0148678	0.014138	0.0055029	0.00712811	0.00552859	0.0105234	0.00249519	0.0130355	0.0172727	0.00254901	0.00279657	0.0169734	0.0732335	0.00859577	0.0017001	0.025746	0.0301477	0.0351362	0.0280718	0.0128563
Fusobacterium_periodonticum	0.0510158	9.6e-05	0.0872053	0.0148572	0.00474376	0.055321	0.00910445	0.0189738	0.0555861	0.00570267	0.00205309	0.00686796	0.00886021	0.0023177	0.000162831	0.00456216	0.0101253	0.00122676	0.107355	0.0183397	0.0469405	0.0018448	0.0031835	0.0156784	0.0295811	0.013828	7.04e-05	0.00104105	0.00929914	0.0075257	0.0192024	0.0424437	0.000932649	0.000943905	0.0186929	0.0128324	0.00842929	0.00103306	0.00458822	9.02e-05	0.0477475	0.000267398	0.0134797	0.0408996	0.000760679	0.00772491	0.00250972	0.0177174	0.0167431
Prevotella_histicola	0	0	0.102549	0.00152196	0.00886539	0.0409909	0.000331071	0.00075643	0	0.00511274	0.00498607	0.000185621	0.000529687	4.29e-05	0.0549826	0.0103916	0	0.0180785	0.000264096	0.0136734	0	0.00583194	0.0159175	0	9.93e-05	0.00564807	0.006408	0.0116002	0.00425803	0.0142254	0.0150524	0.000101906	0.00133236	0.00552859	0.0268624	0.00185357	0.00368494	0.0702066	0.000417111	0.121967	0.00237944	0.00130356	0.000742361	0.00403167	0.0124634	0.0484687	0.00865855	0.0270747	0.00727526
Actinomyces_sp._oral_taxon_172	0.00677201	0.000480077	0.0200243	0.00971155	0.00793219	0.00333259	0.0147327	0.00989662	0.000235534	0.00131096	0.058073	0.00414553	0.00298551	0.00283274	0.000976987	0.0330757	0	0.0380294	0.013733	0.0163863	0	0.0742085	0.00993251	0	0.000843756	0.00486902	0	0.0263236	0.0763998	0.0155103	0.00450165	0.00692958	0.0314436	0.000606796	0.0157851	0.000285164	0.0665131	0.0645455	0.00032442	0.000992332	0.00301396	0.0483655	0.00304759	0.00510031	0.0137507	0.00909215	0.00200778	0.0296058	0.00687662
Mogibacterium_diversum	0.0133183	0.0290927	0.00979542	0.00492825	0.00435493	0.00855366	0.0238371	0.00750126	0.0155453	0.0110776	0.00997214	0.0030318	0.0036115	0.0612473	0.00900999	0.0100114	0.0313719	0.0573347	0.035785	0.000325556	0.00605899	0.0108308	0.0226665	0.00297802	0.00491364	0.00594021	0	0.0227543	0.0312255	0.0067456	0.0101287	0.0130949	0.00766105	0.000471953	0.00872335	0.0203892	0.00515891	0.00913223	0.000231728	0.000360848	0.0198287	0.00802193	0.0181292	0.029096	0.0138092	0.00929724	0.00903501	0.00935726	0.0493323
Streptococcus_sp._oral_taxon_066	0.0027088	0.00172828	0.000953537	0.00210175	7.78e-05	0.0117752	0.000551785	0.00365608	0.00431813	0.00229418	0.00156426	0.000309368	0.00043338	0.00639512	0.000705601	0.000887087	0.000995933	6.46e-05	0.00066024	0.00293	0.0191091	0.000892645	0.00203744	0.0206709	0.00198531	0.00438212	0.0493627	0.0339084	0.00190877	0.0771384	0.0346065	0.00585957	0.0276464	0.0263619	0.00276932	0.0632352	0.0191156	0.00297521	0.0224313	9.02e-05	0.0243496	0.0102614	0.0026178	0.000680041	0.023347	0.00116216	0.00476848	0.0408805	9.97e-05
Solobacterium_moorei	0.00620768	0.00441671	0.00346741	0.00703	0.10794	0.0073317	0.0118634	0.00605144	0.0179791	0.0344127	0.0392042	0.00606361	0.0110271	0.018327	0.00966131	0.0038018	0.0160179	0.0189824	0.0133369	0.00151926	0.00299621	0.00214235	0.0180823	0.00516773	0.0080405	0.00993281	7.04e-05	0.00684117	0.011991	0.00321219	0.00520504	0.00545195	0.000866032	0.000337109	0.00124619	0.0131889	0.00479042	0.0108678	0.000602493	0.000631484	0.0134042	0.00193863	0.0321169	0.0157381	0.017203	0.0133306	0.0173171	0.0200184	0.00498306
Veillonella_multispecies_spp16_2	0.000677201	0.0110418	0.00754161	0.00608784	0.0133758	0.0041102	0.0127462	0.00195411	0	0.0065548	0.00914112	0.0140453	0.0202725	0.0148504	0.00287668	0.00228108	0.00556063	0.00167872	0.000132048	0.00824742	0.00086557	0.00297548	0.0110786	0	0.000645225	0.00759568	0.0430251	0.0138311	0.00151723	0.00881057	0.013716	0	0.0123909	0.0276429	0.0105234	0.0015684	0.0254721	0.0229339	0.000926913	0.00721696	0.0103902	0.0536801	0.00164101	0.00495458	0.0504974	0.00314465	0.00150584	0.0448688	0.00956747
Streptococcus_infantis	0.0418736	0.00105617	0.00754161	0.00268155	0.00365503	0.0127749	0.010208	0.00642965	0.00408259	0.0402465	0.000586596	0.0172008	0.0268696	0.0309885	0.000705601	0.0095045	0.00863142	0.00148502	0.0128087	0.00596853	0.00326253	0.00226137	0.00904113	0.00867128	0.0186123	0.0108092	0.00591508	0.00416419	0.0105717	0.00665382	0.00499402	0.0349027	0.000666178	0.00235976	0.00456937	0.015684	0.00741594	0.00219008	0.0309589	0.000270636	0.00848668	0.00889097	0.0136751	0.00388595	0.000643651	0.00410172	0.00301167	0.00536892	0.000398645
Streptococcus_australis	0.0655756	0	0.000693481	0.00413103	0.000855432	0.00477672	0.00204161	0.0136788	0.0542514	0.00511274	0.00420394	0.00593986	0.00409303	0.0157088	0.000488493	0.000253453	0.0163499	6.46e-05	0.00765879	0.000325556	0.0115853	0.00636753	0.00229212	0.0418674	0.0568295	0.00116857	0.00647842	0.00535396	0.0208496	0.000780103	0.00379827	0.0300112	0.000732796	0.0132147	0.00692329	0.00456263	0.0155228	0.0011157	0.00658108	0	0.0105489	0.00471288	0.00828319	0.00213727	0.000994734	0.000136724	0.00213327	0.00199417	0.00637831
Campylobacter_concisus	0.000451467	0.0321651	0.00312067	0.0144224	0.00777665	0.00255499	0.0137394	0.00888805	0.0177436	0.0117331	0.00136873	0.00408365	0.00886021	0.00154513	0.03566	0.00354835	0.00390074	0.000774793	0.0035653	0.014216	0.00426127	0.00113068	0.00751305	0	0.000248164	0.00214237	0.00140835	0.00118977	0.00127251	0.000550661	0.00246184	0.000611434	0.00379722	0.0015507	0.00290778	0.00663007	0.024597	0.00210744	0.000695185	0.000631484	0.000713832	0.030851	0.00308666	0.0237529	0.0242247	0.00205086	0.0213327	0.00230097	0.0465418
Tannerella_sp._oral_taxon_286	0.000902935	0	0.000433426	0.0186259	0.0996189	0.000666519	0.00226232	0.0802446	0.0125618	0.000721028	0.00141761	0.0154065	0.032022	0	0.00130265	0.000253453	0.0227405	0	0.00858312	0.00293	0.00645849	5.95e-05	0.0207564	0.000875887	0.00397062	0.000486902	0	0.000297442	0.00367071	0.000229442	0.00267286	0.00219097	0	0.00074164	0.000692329	0.000285164	0.00787656	4.13e-05	9.27e-05	9.02e-05	0.00618655	0.000133699	0.037626	0.00310876	0.0219427	0.000410172	0.00250972	0.000383494	0.012956
Stomatobaculum_sp._oral_taxon_097	0.00835214	0.000672108	0.00537448	0.00369619	0.00886539	0.00255499	0.0415494	0.0163893	0.0553506	0.0149449	0.000195532	0.0113847	0.0141571	0.00309026	0.000759878	0.00595615	0.0438211	0.0036157	0.00382939	0	0.00126506	0.0012497	0.0038202	0.00166419	0.00873536	0.00652449	0	0.00163593	0.0124804	0.00206498	0.00822958	0.00382146	0.000532943	0.000471953	0.00138466	0.00976688	0.00152004	0.00144628	0.000602493	0	0.00951777	0	0.0216848	0.0193812	0.010474	0.00034181	0.013678	0.0208621	0.0113614
Oribacterium_sinus	0.00327314	0.0104657	0.00667476	0.00311639	0.00832102	0.00833148	0.0421564	0.0188477	0.0164874	0.0254982	0.00391064	0.00847667	0.0079453	0.0143354	0.00412505	0.00152072	0.0073865	0.0123321	0.00462168	0.00976669	0.00725747	0.00172578	0.0160448	0.00166419	0.00416915	0.0169442	0.00105626	0.0028257	0.0116484	0.00229442	0.00548639	0.00417813	0.00366398	0.00229234	0.00180006	0.00777073	0.00280977	0.00421488	0.0026417	0.000631484	0.00801079	0.00518083	0.0046886	0.00558605	0.0129901	0.00444353	0.013929	0.0122718	0.00328882
Streptococcus_sp._oral_taxon_431	0.0153499	0.00105617	0.00199376	0.011161	0.00583249	0.00388802	0.00104839	0.00781644	0.00423962	0.00858679	0.00689251	0.00142309	0.00327443	0.00347654	0.00287668	0.00114054	0.00340277	0.0152376	0.0351248	0.00260445	0.00233038	0.00666508	0.00280148	0.0190943	0.0193568	0.000779044	0.00133793	0.00951814	0.0219753	0.00495595	0.00119575	0.035616	0.00199853	0.00782093	0.0152312	0.00299423	0.00713957	0.00119835	0.00764703	9.02e-05	0.0295844	0.00274083	0.0189888	0.00670326	0.000117028	0.00560569	0.00828209	0.00191747	0.00139526
Capnocytophaga_leadbetteri	0.0013544	0.00134421	0.00112691	0.0102913	0.000155533	0.000444346	0.113447	0.0373172	0.0800817	0.00871788	0.00107543	0.000247494	0.000818606	4.29e-05	0.000488493	0	0.0439041	0.000387397	0.00792288	0.00314704	0.0239696	0.000119019	0.0038202	0.00472979	0.0101747	0.000486902	7.04e-05	0.000594884	0.00538371	0.000183554	0.000140677	0.00805054	0	0.00424757	0	0.0016397	0.00124367	0.000495868	0.00032442	0	0.000793147	0.000367672	0.000820505	0.00884053	0.00157987	6.84e-05	0.00238424	0.000153398	0.00338848
Peptostreptococcus_stomatis	0.00372461	0.000192031	0.000606796	0.00992897	0.00124427	0.00211064	0.000882856	0.00876198	0.0683834	0.0329051	0.0503984	0.00290806	0.00703039	0.0234345	0.00113982	0.00164745	0.0429081	0.000193698	0.0180906	0.000434075	0.00439443	5.95e-05	0.00025468	0.00140142	0.00367282	0.00194761	7.04e-05	0.00133849	0.00132146	0.000367107	0.000633045	0.00315907	0	0.000202265	0.000138466	0.00855493	0.00230309	4.13e-05	0.000231728	0	0.00245876	0.000534795	0.00707197	0.0272988	0.00210649	0.000136724	0.0111683	0.000920387	0.0329878
Lachnoanaerobaculum_orale	0.00112867	0.00460874	0.00511442	0.00427598	0.0141535	0.000444346	0.0392319	0.014057	0.00565282	0.0102255	0.0048883	0.000680609	0.00168537	0.00145929	0.0803843	0.00658979	0.0120342	0.0038094	0.00343325	0.000217037	0.00399494	0.00321352	0.0119699	0.000963476	0.00178678	0.000486902	0	0.00193337	0.0030834	0.000412996	0.00400928	0.00214002	0.000666178	0.000404531	0.000692329	0.00470521	0.024597	0.00863636	9.27e-05	0.000360848	0.00348985	0.0118992	0.00445417	0.0104435	0.0167349	0.0140826	0.00652528	0.00115048	0.0101654
Streptococcus_sp._oral_taxon_058	0.0334086	0.00134421	8.67e-05	0.0028265	0.000466599	0.00366585	0.00110357	0.00233233	0.00714454	0.020451	0.00136873	0	4.82e-05	0	5.43e-05	0.000253453	0.0161839	0.000129132	0.0244289	0.00271297	0.00925494	0.000238039	0.00012734	0.0267145	0.120558	0.000584283	0.000140835	0.00148721	0.0103759	0.00174376	0.00414996	0.0174768	6.66e-05	0.00101133	0	0.010765	0.000368494	0.00053719	0.0010196	0	0.000793147	0.000467946	0.00199265	0.0177782	0	0.000136724	0.00138035	7.67e-05	0
Prevotella_sp._oral_taxon_306	0	0	0.00450763	0.00884186	0.0132981	0	0.000165536	0.00138679	0.000863626	0.000196644	0.000635479	0.000123747	0.00043338	0.00412035	0.0107469	0.000126727	0	0.171875	0	0.00271297	0	0	0.000764039	0	4.96e-05	0	0	0.000148721	0.00533477	0.000917768	0.00414996	0	0	0.000202265	0.00720022	0.000356455	0.000230309	0.00214876	0.000139037	0.0415877	0.0161802	3.34e-05	0.00968977	0.00893768	0.0120538	0.00834017	0.00301167	0.0164903	0.000298983
Streptococcus_sp._oral_taxon_074	0.000112867	0.0388862	0.0342406	0.00181186	0.000544366	0.0147745	0.00816642	6.3e-05	0	0.0326429	0.0231217	0.0011756	0.00635624	0.0021031	0.00135693	0.033836	0	0.000451963	0.000792288	0.0046663	0.0111192	0	0	0.000437943	4.96e-05	0.0124647	0	0.00223082	0.000489428	0.00440529	0	5.1e-05	0	0.000337109	0.0153697	0.000213873	0.00147397	0.0149587	0.00148306	0.000721696	0.00134835	0.00471288	0.000976791	0.00131151	0	0.00909215	0.00138035	0.00613591	0.00298984
Klebsiella_pneumoniae	0	0	0	0.000144949	0	0	0	0	0	0	4.89e-05	0	0.00014446	0	0	0	0	0	0	0	6.66e-05	0	0	0	9.93e-05	0	7.04e-05	0.000594884	0	0	0.200113	0	0.0287789	0	0	0	9.21e-05	0	0.000139037	0	0	0	0	0	0.0204798	0	0	0.0886639	0
Lachnospiraceae_[G-2]_sp._oral_taxon_096	0	0	0	0.0146398	0.031651	0	0.00535231	0.0271054	0.00777263	0.00373624	0.00239527	0.0093429	0.00881206	4.29e-05	0.0485237	0.0019009	0.00522865	0.0188533	0	0.000217037	0	0	0.00687635	8.76e-05	0	0.000779044	0	0	0.00362177	0.000550661	0.00147711	0.000560481	0	0.000202265	0.00221545	0.00406359	0.000368494	0.000454545	4.63e-05	0	0.00578998	0	0.0332891	0.0153495	0.02323	0.0188679	0.0130506	0.00774659	0.0084712
Actinomyces_lingnae_[NVP]	0.00948081	0.00691311	0.0040742	0.0028265	0.00583249	0.00322151	0.0128566	0.00655572	0.00133469	0.00432617	0.00483942	0.00890979	0.0080416	0.00927078	0.00705601	0.00506907	0.00365176	0.00187242	0.00897927	0.000542594	0.00539317	0.00261842	0.00432956	0.00254007	0.00213421	0.0118804	0.00429547	0.00654372	0.00367071	0.00582783	0.00703383	0.00244574	0.0145893	0.0120011	0.00138466	0.0171812	0.0109166	0.00665289	0.00231728	0.0159675	0.00190355	0.0103617	0.00398531	0.00922912	0.00626097	0.00437517	0.00376459	0.00613591	0.0112617
Prevotella_salivae	0.000112867	0.00384061	0.0161234	0.00231918	0.0161754	0.00177738	0.00275893	0.00157589	0	0.00216308	0.00107543	0.000371241	0.000481533	0.000772565	0.0094442	0.00038018	0	0.0100077	0.000528192	0.00444927	0	0.000357058	0.0212658	8.76e-05	0	0.00194761	0	0.00252826	0.000391543	0.0019732	0.0151931	0.0018343	0.000932649	0.00134844	0.00207699	0.00299423	0.00824505	0.0173967	0.000417111	0.00360848	0.000555203	0.00949261	0.00281316	0.00451741	0.0115272	0.0149029	0.0120467	0.022166	0.0616903
Streptococcus_sp._oral_taxon_061	0.000451467	0.018819	0.0176838	0.00463835	0.0018664	0.0144412	0.00684213	0.0146873	0.000863626	0.016387	0.00997214	0.00996164	0.0213319	0.0163526	0.00124837	0.00126727	0.00240684	0.00658574	0.00554602	0.000217037	0.00173114	0.000297548	0.00203744	0.000875887	0.000694858	0.000973805	0.000633758	0.000892326	0.0218285	0.00256975	0.000703383	0.00326098	6.66e-05	0.000606796	0.00969261	0.00705782	0.000322432	4.13e-05	0.0157575	9.02e-05	0.00174492	0.000200548	0.0246933	0.0035945	0.000117028	0.0025294	0.00150584	0.00414174	0.00578035
Capnocytophaga_sputigena	0.000225734	0.000288046	0.000866852	0.00304392	0.0002333	0.000222173	0.000220714	0.040406	0.0234749	0.00386733	0.000635479	0.000247494	0.000625993	0	0.000108554	0.000126727	0.131297	6.46e-05	0.00911132	0.000651112	0.0327585	0.000238039	0.00573029	0.00613121	0.0205479	0	0.000492923	0	0.00181088	0.00027533	0	0.00774483	0	0.000404531	0.000276932	0.00064162	0.000184247	0.000371901	9.27e-05	9.02e-05	0.00103109	0.000233973	0.000351645	0.000291446	0.000526624	0.000136724	0	7.67e-05	0.000996612
TM7_[G-1]_sp._oral_taxon_352	0.001693	0.0153625	0.00104022	0.0122482	0.0153978	0.000999778	0.0150637	0.00271054	0.00298343	0.00268747	0.00425282	0.0042074	0.00553763	0.00377699	0.036637	0.0019009	0.00464769	0.00187242	0.00316915	0.000651112	0.000199747	0.00196382	0.0105692	0.00192695	0.000645225	0.000389522	0.000422505	0.00148721	0.00469851	0.00160609	0.00267286	0.00178335	0.00566251	0.00074164	0.000969261	0.00121195	0.00400737	0.00289256	0.00176114	0.000360848	0.00301396	0.00354302	0.0230523	0.00510031	0.0111761	0.0177058	0.0176936	0.00230097	0.00837154
Corynebacterium_argentoratense	0	0	0	0	0.000311066	0	0	0	0	0.0154693	0	0	0	0	0	0.142061	0	0	0	0	0	0	0	0	0	0	0	0	0.00983751	0.0389134	0	0.0489657	0	0	0	0	0	0	0	0	0.00626586	3.34e-05	0	0	0	0.00136724	0.00426653	0	0
Klebsiella_sp._Oral_Taxon_A36	0	0	0	0	0	0	0	0	0	0.000131096	0.27746	0	0	0	0.000162831	0	0	0	0	0	0	0	0	0	0	0	0	0	0	0	0	0	0	0	0	0	0	0	0	0	0	0	0	0	0	0	0	0	0
Streptococcus_parasanguinis_I	0.000677201	0.00979357	0.00112691	0.00231918	0.000466599	0.00333259	0.00491089	0.00390822	0.000157023	0.0260225	0.00298186	0.00284618	0.00539317	0.00828362	0.00423361	0.00228108	0.000165989	0.00264721	0.000396144	0.00499186	0.000133165	0.0086289	0.00114606	0	4.96e-05	0.00389522	0.00302796	0.00208209	0.00636257	0.0055525	0.0367869	0.00392337	0.00059956	0.00316882	0.0204929	0.00335068	0.00294795	0.00363636	0.00481995	0.00369869	0.00166561	0.00621699	0.00300852	0.0039831	0.00198947	0.00157233	0.0171916	0.00276116	0.0012956
Oribacterium_asaccharolyticum	0.00823928	0.00153625	0.00338072	0.0121032	0.024652	0.00133304	0.0174916	0.0178391	0.00400408	0.00281856	0.00249303	0.00915728	0.0220542	0.0113739	0.00352801	0.00114054	0.00796747	0.00490702	0.00316915	0.000759631	0.00392836	0.000357058	0.00356552	0.000788298	0.00402025	0.00116857	0	0.00193337	0.0106695	0.000137665	0.00267286	0.00321003	0.0011325	0.000337109	0.00110773	0.00142582	0.00336251	0.000950413	0.000370765	0.000180424	0.00333122	0.000467946	0.0187935	0.0125322	0.00228204	0.00232431	0.00238424	0.00153398	0.00328882
Stenotrophomonas_maltophilia	0	0.000192031	0	0	0	0	0	0	0	0	0	0	4.82e-05	0.000343362	0	0	8.3e-05	6.46e-05	0	0.000434075	0	0.241312	0	0.000175177	0.000148898	9.74e-05	0	0	4.89e-05	0.00261564	0	0.000254764	0	0	0	0	0	4.13e-05	0.0010196	0	0	0	0	0	0	0	0	0	0
Streptococcus_sp._oral_taxon_057	0	0.00105617	0.010749	0.00231918	0.00171086	0.00510998	0.00706285	0.000378215	0.00463217	0.00098322	0.0577309	0.000309368	0.000337073	0.00369115	0.000651324	0.00139399	0.000912939	0	0.00264096	0.000759631	0.00213064	0.0018448	0.00445689	0.000525532	0.000347429	0.000194761	7.04e-05	0.00490779	0.0138508	0.000550661	0.000562707	0.000101906	0	0.000269687	0.0113542	0.000213873	0.000184247	0.000247934	0.000185383	0.000992332	0.000158629	0.0154422	0.00281316	0.0116578	5.85e-05	6.84e-05	0.0107918	0	0.0341838
Gemella_sanguinis	0.0148984	0.00153625	0.000433426	0.000289897	7.78e-05	0.015441	0.000717321	0.000126072	0.00172725	0.00196644	0.000684362	0.00890979	0.0087639	0.00326194	5.43e-05	0.00101381	8.3e-05	0.000645661	0.00105638	0.0052089	0.0137825	0.00273744	0.00114606	0.00595603	0.0263053	0.00292141	0.00443631	0.00163593	0.0103759	0.0116557	0.000562707	0.00922246	0.000932649	0.0015507	0.018139	0.000784202	0.000460617	0.00231405	0.0171479	0.000270636	0.0120558	0.00157096	0.000586075	0.000242872	0.000234055	0.000478534	0.000125486	0.00161068	0
Capnocytophaga_gingivalis	0.001693	0.00192031	0.00017337	0.000217423	0.000777665	0.000222173	0.0542956	0.019415	0.0307765	0.00294966	0.000342181	0.000804356	0.00250397	0	0.000217108	0	0.0107893	6.46e-05	0.00871517	0.000651112	0.0212398	5.95e-05	0.0012734	0.00429184	0.00898352	9.74e-05	7.04e-05	0	0.00234926	0.000137665	0	0.00315907	0	0.000606796	0.000692329	7.13e-05	0.000875173	4.13e-05	0.00134402	0	0.00134835	3.34e-05	0.0096507	0.0217613	0.00152136	0	0	0	0.000199322
Actinomyces_meyeri	0	0	0	0.000217423	0.000155533	0.00833148	0.000110357	0	7.85e-05	0.00032774	0.00185756	0.00315555	0.00491164	0.000214601	0.000162831	0.000253453	0	0	0	0	0.000266329	0	0.000891379	0.000350355	4.96e-05	0.00223975	0.0192944	0.031975	0.00440486	0.00688326	0.00140677	0.000101906	0.00606222	0.0131472	0	0.000142582	0.00327038	0.0497934	4.63e-05	0.00162382	0.000158629	0.0138378	0	0.00034002	0.0131071	0.0014356	0	0.000383494	0.00199322
Lachnoanaerobaculum_umeaense	0.00316027	0	0.00199376	0.00558052	0.00451046	0.0016663	0.000772499	0.00649269	0.00502473	0.00950446	0.00112431	0.00402178	0.00601916	0.0104726	0.00700174	0.000887087	0.0135281	0.00297004	0.00171663	0.000325556	0.00985418	0.00130921	0.00547561	0.00113865	0.00466547	0.00418736	7.04e-05	0.0028257	0.00469851	0.000321219	0.00267286	0.00208907	6.66e-05	0.000539374	0.00110773	0.00976688	0.00796868	0.000950413	0.000880567	0	0.0069797	0.00300822	0.015277	0.0113664	0.00555881	0.00170905	0.0072782	0.00444853	0.00149492
Prevotella_sp._oral_taxon_313	0.000112867	0.000192031	0.0109223	0.00326134	0.0151645	0.00233281	0.00419357	0.00699697	0	0.00288411	0.00107543	0.000185621	0.000337073	0.000386283	0.00597047	0.000253453	8.3e-05	0.0266012	0.000264096	0.00488334	0	0.000178529	0.00929581	0.000175177	4.96e-05	0.000876424	0.00169002	0.000594884	0.0006852	0.00165198	0.00710417	0.00509528	6.66e-05	0	0.00456937	0.00221002	9.21e-05	0.00144628	4.63e-05	0.000811908	0.000237944	0.000100274	0.00851762	0.0018944	0.000643651	0.0531173	0.00125486	0.00122718	0.00289017
Prevotella_pallens	0.001693	0.00220835	0.00424757	0.00362371	0.00964305	0.00188847	0.00160018	0.00182804	0.000235534	0.00884898	0.00953219	0	0.00043338	0.0206876	0.00314807	0.000506907	0.00116192	0.0154313	0.000132048	0.00249593	0.000266329	0.000476077	0.00993251	0	0.000148898	0.000779044	0	0.00461035	0.00141934	0.000825991	0.00506436	0.00163049	0.00146559	6.74e-05	0.000692329	0.000855493	0.00152004	0.00103306	0.000139037	0	0.0021415	0.00137041	0.0156287	0.00519746	0.0122294	0.0162702	0.0100389	0.00329805	0.00189356
Leptotrichia_sp._oral_taxon_215_nov_96.559%	0.000112867	0	0	0.00398609	0.00388833	0	0.00623517	0	0.0189998	0	0	0.00179433	0.00284105	0	0	0	0.0712092	0	0.000396144	0	0.0633864	5.95e-05	0	0	0.0150883	0	7.04e-05	0	0.000195771	0	0	0	0	6.74e-05	0	0	0	0	9.27e-05	0	0	0	0	0	0	0	0	0	0
Bacillus_anthracis	0	0	0	0.000434846	0	0	0	0	0	0	0	0	0	0	0	0	0	0	0	0	0	0	0	0	0	0	0	0	4.89e-05	0	0	0	0	0	0	0	0	0	0.167215	0	0	0	0	0	0	0	0	0	0
Leptotrichia_sp._oral_taxon_218	0	0	0	0.00188433	0	0	0.000165536	0.000504286	0	0	0.000146649	0.00556862	0.00192613	4.29e-05	0.0153061	0.000126727	0	0	0	0.00629409	0	0	0.032981	0	0	0.000681663	0	0	0.00533477	0	0	0	0	6.74e-05	0.00733869	0.0072004	0	0	9.27e-05	0	0.00555203	0	0.00250059	0	0	0.043615	0	0	0
Stomatobaculum_longum	0	0.00470475	0.00138696	0.00297145	0.00412163	0	0.0038625	0	0	0.00275302	0.00811458	0.000556862	0.00105937	0	0.00320235	0.000887087	0	0.00949122	0	0.00195334	0	0.0116639	0.00152808	0	0	0	7.04e-05	0.000743605	0.00122357	0.00270742	0.000351692	0	0.000266471	0.000202265	0.00124619	0.00106937	0.00833717	0.00946281	0.000231728	0.00126297	0.000237944	0.00818905	0.000429788	0.00291446	0.00485664	0.00642603	0.000250973	0.000536892	0.00757425
Ruminococcaceae_[G-2]_sp._oral_taxon_085	0.00225734	0	0.000520111	0.00297145	0.00816549	0.000222173	0.000331071	0.00460161	0.00266939	0.00065548	0.000391064	0.000247494	0.000192613	0.00120177	0.0106926	0.000126727	0.00232384	0.00368027	0.00171663	0	0.00133165	0	0.00267414	0.000350355	0.00163788	0.000389522	0	0.00252826	0.00190877	0.000550661	0.00414996	0.000968104	0	0.000134844	0.000692329	0.00299423	0.00133579	0.000165289	0.000185383	0	0.000951777	0.000200548	0.00996327	0.0092777	0.014921	0.00690457	0.000752918	0.000843688	0.0266095
Streptococcus_mitis	0.00688488	0.00115218	0.00433426	0.000289897	0.000155533	0.00199956	0.000275893	0.000252143	0.000863626	0.00216308	0.00107543	0	4.82e-05	0.000686725	0.00103126	0.000887087	0.000331978	0.000129132	0.00224482	0.00325556	0.000332912	0.00178529	0	0.0092844	0.00476474	0.00175285	0.00549257	0.00371802	0.00988645	0.00509361	0.00260252	0.00117191	0.000732796	0.00364078	0.00373858	0.00548941	0.00225702	0.00326446	0.000648839	0.00108254	0.000158629	0.000133699	0.00113308	0.000631466	0	0.00170905	0.000250973	0.000383494	0.000398645
Leptotrichia_sp._oral_taxon_215_nov_96.989%	0.00349887	0	0	0.000797217	7.78e-05	0	0.00789053	0	0.0114627	0.00452281	0	0	0	0	0	0	0.00614159	0	0.00673445	0	0.0282309	0	0.00649433	0.00332837	0.0177189	9.74e-05	0	0	0.00792874	0	0	0.0112096	0	0.000202265	0	0	0.000184247	0	0	0	0.000237944	0	0.000273502	0	0.000175541	0	0	0	0.00149492
Streptococcus_multispecies_spp37_2	0.0265237	0.00777724	0.00017337	0.000217423	0.0002333	0.000444346	0	0.00138679	0.00321897	0.0015076	0.00180867	0.000123747	4.82e-05	0.000600884	5.43e-05	0	8.3e-05	0.000258264	0.000924336	0	0.000466076	0.000119019	0.00012734	0.00867128	0.017024	0.00146071	0.000985846	0.000148721	0.0013704	0.000734214	0.000351692	0.00346479	0.000133236	0.00485437	0	0.00285164	0	0.000247934	0.00579321	0	0.000951777	0	0.000859576	0.000922913	0.000292569	0.00177741	0.000125486	0.000920387	0
Peptostreptococcaceae_[XI][G-1]_[Eubacterium]_sulci	0.00248307	0	0.000953537	0.0050732	0.000311066	0.000999778	0.00215196	0.00075643	0.000235534	0.00294966	0.00449724	0.000309368	0.000674146	0.0199579	0.000325662	0.00202763	0.00124492	0.0108471	0.00303711	0.000108519	0.00272988	0.000357058	0.00241946	0.000700709	0.000397062	0.00223975	0	0.00237954	0.00185983	0.000596549	0.000703383	0.00310812	6.66e-05	0.000337109	0.00110773	0.00270906	0.00124367	0.00103306	0.000185383	0	0.0026967	0.000902467	0.00128936	0.00121436	0.000819193	0.00239267	0.000376459	0.00230097	0.000797289
Megasphaera_micronuciformis	0.000112867	0.00211234	0.0070215	0.00188433	0.000855432	0.00266607	0.00441428	0.00170197	0	0.00137651	0.000293298	0.000680609	0.000192613	0.00175973	0.000379939	0.00228108	0	0.00542355	0.00250891	0.000759631	0.000133165	0.00279695	0.00305616	0	0	0.000194761	0	0.00684117	0.00332811	0.00188142	0.00084406	0.000203811	0.00193192	0.00114617	0.00166159	0.000356455	0.00239521	0.0111157	0.000139037	0.00613442	0.00158629	0.00103617	0.000156287	0.000534318	0.00614394	0.000136724	0.000752918	0.00145728	0.000199322
Staphylococcus_aureus	0.00112867	0	0.00121359	0	7.78e-05	0.000111086	0.000938035	0	0	0.000262192	0	0	0	0	0.0047221	0.000126727	8.3e-05	0	0.00118843	0.0184482	0.00133165	0	0	0	0	0.00632973	0	0.000148721	0	0.000137665	0	0	0	0	0	0.00919655	4.61e-05	0	9.27e-05	0.0385205	0	0	0	0	5.85e-05	0.00280284	0	0	0
Streptococcus_dentisani	0.00383747	0.00240038	0.00104022	0.000362371	7.78e-05	0.00288825	0.000717321	0.000126072	0.000942137	0.00190089	0.000537713	0.000371241	0.000481533	0.000729645	0.000379939	0.00164745	0.000248983	0	0.00145253	0.000976668	0.00106532	0.000416567	0	0.00315319	0.00952948	0.000486902	0.000845011	0.00133849	0.00455168	0.000504772	0.000773722	0.000305717	0.000399707	0.00364078	0.00110773	0.00213873	0.00101336	0.00181818	0.00342958	0.000360848	0.000872462	0.000401096	0.00023443	0	0.00046811	0.000615258	0.000125486	0.000306796	0.000199322
Fusobacterium_nucleatum_subsp._polymorphum	0.000225734	0	0.00199376	0.00362371	0.0002333	0.000222173	0.00695249	0.0155698	0.00102065	0.000196644	0.000293298	0.000123747	0.000481533	4.29e-05	0.000217108	0.000633633	0.00116192	0.000581095	0.00171663	0.00151926	0.00146481	0.000119019	0	0.00122624	0.000347429	0.00107119	0	0.000297442	0.000880971	0.00027533	0.000351692	0.000509528	0	0.000809061	0	0.00506167	0.00179641	0.000578512	0.000139037	9.02e-05	0.000793147	0.000167123	0.00269594	0.00451741	0.000585138	0.000136724	0.00464299	0.000920387	0
Prevotella_sp._oral_taxon_314	0	9.6e-05	0.000260055	0.00579794	0.00318843	0.00144412	0.000551785	0	7.85e-05	0.000524384	0.00112431	0	0	0.000171681	0.000108554	0.00038018	0	0.0041968	0.000264096	0.00130222	0	0.000654606	0.00203744	0.000175177	0	0.000876424	0.00169002	0.000892326	0.000636257	0.00151432	0.00288387	0.000713339	6.66e-05	0.000134844	0.00180006	0.000285164	0.000552741	0.00194215	0	0.000992332	0.00174492	0.000300822	0.00101586	9.71e-05	0.00234055	0.022286	0.00150584	0.00475533	0.000996612
Streptococcus_sp._oral_taxon_064	0.00936795	0.00230437	0.000693481	0.000289897	0.000155533	0.00288825	0.001545	0.000189107	0.00486771	0.00452281	0.000146649	0.000804356	0.00327443	0.000214601	0	0.00076036	0	6.46e-05	0.00145253	0.00151926	0.000532659	0.000773625	0	0.00271525	0.000595593	0.000486902	0.00232378	0.00133849	0.00802663	0.00412996	0.00175846	0.00122287	0.000732796	0.00148328	0.00152312	0.000855493	0.00027637	0.00227273	9.27e-05	0.00045106	0.000872462	0.000701919	0.0015238	0.00233157	0.000643651	0.000546896	0	0.000613591	0
Prevotella_nanceiensis	0.000902935	0.0012482	0.00390083	7.25e-05	0.0002333	0.00188847	0.00121393	0.000441251	0.000942137	0.00137651	0.000293298	0.00204183	0.00028892	4.29e-05	0	0.000126727	0	0	0.000132048	0.00141074	0.000399494	0.000238039	0.0012734	0.000350355	0.00124082	0.035057	0.000422505	0	9.79e-05	0.000321219	0.000492368	0.000560481	0	0	0.000415397	0.0106937	0.000506679	8.26e-05	0.00148306	0	0.000317259	0.000300822	0.00218801	0.00111721	5.85e-05	6.84e-05	0.00175681	0.000766989	0.000597967
Alloprevotella_tannerae	0.0003386	0	0.000606796	0.000724743	0.000699899	0.000111086	0.00424874	0.00113464	0.00102065	0	0.000586596	0.000247494	0	8.58e-05	0.000597047	0	0.0014939	0	0.00066024	0.000759631	0.000998735	5.95e-05	0.00534828	8.76e-05	0.000148898	0.000584283	0	0	0.000978857	0.000183554	0.00112541	0.000866198	0	0.000202265	0.000830795	7.13e-05	0	0.000289256	0	9.02e-05	0.000793147	0	0.0303196	0.00830621	5.85e-05	0.0054006	0.000376459	0.000153398	0.00338848
Streptococcus_sp._oral_taxon_423	0.00180587	0.000192031	0.00130028	0.000434846	0.000388833	0.00499889	0.000331071	0.000693394	0.00745859	0.0120608	0.000293298	0.000494988	0.00178167	0.000214601	0	0.00291471	0.000414972	0.000581095	0.00224482	0.00141074	6.66e-05	0.00172578	0.00165542	0.0038539	0.00168751	0.00204499	0.000352088	0.000446163	0.00195771	0.000321219	0.000211015	0.00107001	0.000399707	0.000202265	0.000415397	0.00171099	0.000552741	0.000826446	0.000278074	0.00090212	0	0.000701919	0.00246151	9.71e-05	0.000175541	0.000136724	0	0.000153398	9.97e-05
Gemella_haemolysans	0.00485327	0.00259241	0.00112691	0.000579794	7.78e-05	0.000333259	0.000662142	0.000315179	0.000471069	0.00281856	0.00112431	0	0	0.000128761	0.00124837	0.00076036	0.000663956	0.000193698	0.00184867	0.000542594	0.000133165	0.000357058	0.00012734	0.00271525	0.00238237	0	0.00126752	0.00118977	0.00278974	0.00211087	0.000562707	0.000254764	0.000266471	0.000606796	0.000969261	0.00912526	0.00105942	0.00136364	0.00593224	0.000180424	0.000475888	0.000167123	0.00046886	0.00034002	5.85e-05	0.000410172	0	0.000153398	0.000498306
Streptococcus_vestibularis	0	9.6e-05	0	0.000362371	0	0	0	0	0	0	0.00131984	0	0	0.00175973	0.000162831	0.000887087	0	0	0	0	0.000133165	0.000119019	0	0	0	9.74e-05	0.00542215	0	9.79e-05	0.0035793	0.000492368	0.000254764	0.000133236	0.0117988	0.000138466	0.000213873	4.61e-05	0.000785124	0.00176114	0.000541272	0.0048382	6.68e-05	0	0	0	0.0164753	0.000125486	0.000306796	0
Fusobacterium_nucleatum_subsp._animalis	0	0.000192031	0.000260055	0.000362371	0.00287736	0.000777605	0.000441428	0.001765	0.00141321	6.55e-05	0.000244415	6.19e-05	0.000192613	8.58e-05	0.00184542	0	0.00224085	0	0.000132048	0.000759631	0	0.000119019	0.00012734	0	4.96e-05	0.000194761	0	0	0.000146829	0.000504772	0	0.000152858	0	0	0.000276932	0	9.21e-05	0.000206612	0.000139037	0	0	3.34e-05	0.00613425	0.0116578	0.00362785	0.000273448	0.0105408	7.67e-05	0.00199322
Lachnoanaerobaculum_saburreum	0	0.000384061	0.00190707	0.00239165	0.00124427	0.000111086	0.00606964	0	0.000235534	6.55e-05	0.00117319	0	9.63e-05	0.000214601	0.00249674	0.000506907	0.000414972	0.00490702	0.000132048	0.000108519	0.000599241	5.95e-05	0.00292882	0	0.00143935	0.000389522	0	0.000148721	0.00288763	0.000137665	0.000914398	0.000662387	0	0.000202265	0.000138466	7.13e-05	4.61e-05	8.26e-05	0.000278074	0	0.000951777	0.000133699	0.0049621	0.000291446	0.00614394	0.00505879	0.00338813	0.00199417	0.000697628
Campylobacter_showae	0.000112867	0	0	0.000869691	0.000933199	0	0.00148982	0.0125441	0.00298343	0.000131096	9.78e-05	0.00167059	0.00178167	0	0	0	0.00688854	0	0.00264096	0.000108519	0.00705773	0	0.0031835	0	0.000446694	9.74e-05	0	0	0.00127251	0	0.000562707	0.000611434	0	0.000202265	0.000415397	0.000142582	0.000184247	4.13e-05	9.27e-05	0	0.00293465	0	0.000351645	0.00845194	0.000526624	0	0.000125486	0	9.97e-05
Aggregatibacter_segnis	0.000225734	0.0192991	0	0.000434846	0	0	0.001545	0	0.00102065	6.55e-05	0	0	0	0	0.000162831	0.000253453	0	0	0.0134689	0.000108519	0	0	0	0	4.96e-05	0	0	0.00104105	0	0.00027533	0	0.000203811	0	0.000606796	0	0.000427746	0.000921234	0.000247934	4.63e-05	0	0	0	0.00296945	0.00106864	0.00187244	0	0.00476848	0.000153398	0.00637831
Granulicatella_adiacens_nov_96.000%	0.00146727	0.00259241	0.000433426	0.000289897	0.0002333	0.00222173	0.000717321	0.000630358	0.000157023	0.00203199	0.000391064	0.00389803	0.00312997	0.00107301	0	0.000633633	0.000165989	0.000258264	0.000528192	0.000759631	0.000532659	0.000416567	0.00025468	0.000963476	0.00312686	0.00185023	0.00246461	0.000148721	0.00195771	0.00137665	0.000984737	0.00229288	0.000266471	0.000809061	0.000969261	0.00263777	0.000875173	0.000247934	0.000926913	0.00126297	0.00134835	0.00207233	7.81e-05	0.000194297	0.000234055	0.00034181	0.000752918	0.000460193	0.000697628
Catonella_morbi	0.0013544	0.0012482	0.000260055	0.000724743	0.0002333	0.00144412	0.00115875	0.000252143	0.00117767	0.00190089	4.89e-05	0	0.000240767	0.00171681	0	0.000126727	0.00248983	0.000516529	0.00066024	0.00162778	0.00166456	0.000892645	0.00700369	0.000963476	0.00183641	0.00185023	0	0.000594884	0.0041112	0.000550661	0.00154744	0.00224192	0.000133236	0.000134844	0.000276932	0.000998075	9.21e-05	0.00053719	0.000185383	0	0.00166561	0.000100274	0.00046886	0.0018944	0.000351083	0.00150396	0.00100389	0.00191747	0
Actinomyces_multispecies_spp18_2	0.000112867	0	0.000260055	0	0	0.0016663	0.000165536	0	0	0.000131096	0.00146649	0.00569236	0.0128088	0.000472123	5.43e-05	0.00253453	0	6.46e-05	0	0	0.000199747	0.000297548	0.00101872	0.000175177	0	0.000389522	0.000211253	0.000594884	0.00181088	0.00160609	0.000984737	0.00188525	0.00846046	0.000134844	0.000830795	0.000784202	0.000552741	0.000206612	0.000278074	0.000270636	0.00142767	0.00157096	3.91e-05	0.0017001	0.00257461	0.000273448	0	7.67e-05	0.000298983
Actinomyces_sp._oral_taxon_180_nov_97.947%	0	0	0.00277393	0.00210175	0.00505482	0	0	0	0	0	0.00127096	0.00105185	0.00149275	0.00699601	0	0	0	0	0	0.00162778	0	0	0.00038202	0	0	0	0	0	0.00509005	0.000321219	0.00119575	0	0	0	0	0	0.00110548	0.00566116	0	0	0.000475888	0	0.000664218	0.00281731	5.85e-05	0.00854526	0.000752918	0	9.97e-05
Leptotrichia_wadei	0.000112867	0	0.000953537	0.00101464	0.00108873	0.000888691	0.000165536	0.000189107	0	0.000196644	0.00845676	0.00142309	0.00105937	0	0.0018997	0.000253453	0	0.000322831	0	0.00401519	0	0.0012497	0.00114606	0	0.000347429	0.00223975	0	0.000148721	0.000587314	0.00027533	0.000211015	0.000152858	0.000333089	0.000202265	0.00138466	0.00306552	0	0.0018595	0.00074153	0.000631484	7.93e-05	0.0116318	0.00046886	0.000388595	0.000877706	0.000888707	0.000125486	0.000997085	0.000298983
Leptotrichia_sp._oral_taxon_225	0.0010158	0.000384061	0.000346741	0.00130454	0	0.000111086	0	6.3e-05	0.000314046	0.000458836	0.000195532	6.19e-05	4.82e-05	0	0.000108554	0.000253453	0.00132791	0	0.00145253	0.00444927	0.00166456	0.000119019	0.000509359	0.00245248	0.00218384	0	0	0.00104105	0.0169342	0.000412996	0.000703383	0.00402527	0.000133236	0.00343851	0.000138466	0.00064162	0.00101336	0.000371901	0.000185383	0.000180424	0.000237944	0.000267398	0.000156287	0.000145723	0.000702165	0.000136724	0.000125486	0.00069029	0.000498306
Lachnospiraceae_[G-3]_sp._oral_taxon_100	0.0020316	0	0	0.0019568	0	0	5.52e-05	0.00308875	0.00416111	0.00032774	4.89e-05	0	4.82e-05	4.29e-05	0	0	0.00381774	0	0.00422554	0.000108519	0.00719089	0	0.00012734	0.00175177	0.00779234	0	0	0.000148721	0.000832028	9.18e-05	0.000140677	0.00239478	0	0	0.000138466	0	0	4.13e-05	0	0	0.0021415	0	0.00382902	0	0.000117028	0	0	0	9.97e-05
Prevotella_sp._oral_taxon_309	0	0	0.00416089	0.00166691	0.00124427	0.000222173	0.00126911	0	0	0.000524384	0.000244415	0	0	0	0.0103669	0.00139399	0	0.000129132	0	0.0017363	0	0.000595096	0.00012734	0	0	0	0	0	0.000195771	0	0.000492368	0	0	0	0.000276932	0.00128324	0.00101336	0.000371901	0	0	0.000713832	0.000601644	0.00449324	0.00242872	0.00286717	0.000888707	0.00163132	0	0.00338848
Selenomonas_sp._oral_taxon_136	0	0	0.000606796	0.00246413	0.00381056	0	0.00187607	0.00359304	0.000785114	0	0	0	0	0.000686725	0.00108554	0.000126727	8.3e-05	0.00426136	0	0.000434075	0	0	0.000764039	0	0	9.74e-05	0	0.000892326	0.000244714	9.18e-05	0.00042203	5.1e-05	0.00453001	0.000606796	0	0	0.00119761	0.000289256	4.63e-05	9.02e-05	0.000237944	0.000668494	0.000625147	4.86e-05	0.00479813	0.000957069	0.00577237	0.000230097	0.000697628
Streptococcus_multispecies_spp19_2	0.00316027	0.000192031	0.000606796	0	0.000155533	0.00766496	0.000331071	0.000252143	0	0.000852124	0.000195532	0	0.000192613	0.0122323	0	0.00152072	0.000331978	0.000129132	0.000396144	0.000325556	0.000332912	0.000119019	0.00203744	0.0015766	0.000595593	0	0	0	0.000587314	0.000229442	0.000140677	0.00188525	0.000133236	0.000134844	0.00124619	0.000213873	0.000322432	0.000206612	0.00361496	0	0.000237944	3.34e-05	7.81e-05	4.86e-05	0	0	0.000250973	0.000383494	9.97e-05
Prevotella_shahii	0.00112867	9.6e-05	8.67e-05	0.000579794	0	0	0.00126911	0.000630358	0.000314046	0	0.00048883	0.000247494	0.000674146	4.29e-05	0	0	0.00165989	0	0.0141291	0.000217037	0.000266329	0.000178529	0.00280148	0.00148901	4.96e-05	0.00126595	0	0	0.000783085	0	0	0.00224192	0	0	0	0.000285164	4.61e-05	0	4.63e-05	0	0.00134835	0	0.00296945	0.00272016	0	0	0.000125486	0	0.000398645
Haemophilus_pittmaniae	0.000677201	0	0	0	0	0	0	0	7.85e-05	6.55e-05	0	0	0	0	5.43e-05	0	0	0	0	0	0	0	0	0	0	0	0.0215478	0.0035693	0	0.000137665	0.000562707	0.000560481	0.000932649	0.00209008	0	0.00135453	0	8.26e-05	0	0	0	0	0	9.71e-05	0.00567583	0	0.00100389	7.67e-05	0
Streptococcus_oralis	0	0.00316851	8.67e-05	7.25e-05	0	0.000111086	0.000827678	0.000252143	0.000235534	0.000721028	0.000244415	0.000371241	0.00120383	0.000729645	5.43e-05	0.000126727	0	6.46e-05	0	0.00412371	0.000332912	0.00291597	0	0.0030656	0.000198531	0.00165547	0.000422505	0	0.00636257	0.00165198	0.000351692	0.0018343	0	0.00121359	0.000415397	0.000427746	0.000230309	0.000330579	4.63e-05	0	7.93e-05	0	0.00046886	0	0	6.84e-05	0.000250973	0.000383494	0
Halomonas_hamiltonii	0.000112867	0	0	0	0	0.000666519	0	0	0	0	4.89e-05	0	0	0.00287566	0	0.000126727	0	0.000322831	0	0.00238741	0.000332912	0.000297548	0	0.000963476	0.00168751	0	0.000633758	0.00133849	0.000440486	0.00133076	7.03e-05	0.000713339	0.000133236	0	0.000415397	0	0	0.000123967	0.0143208	0.000270636	0.000237944	0.000200548	0	0	0	0	0	0	0
SR1_[G-1]_sp._oral_taxon_875	0.00293454	0	0	0.000217423	0	0	0	0	7.85e-05	0.000131096	9.78e-05	0.000247494	0.00028892	0.0181124	5.43e-05	0	0	0.00393853	0.00211277	0	0.00106532	0	0.00025468	0.00271525	0.00138972	0	0	0	0.0010278	0	0	0.00117191	0	0	0	0	0.000184247	4.13e-05	0	0	0	0	0.000156287	0.000485743	5.85e-05	0	0	0	0
Oribacterium_parvum	0.0030474	9.6e-05	0	0.0019568	0.00419939	0	0.00309	0.00365608	0.000942137	0.000786576	0.000146649	0.000494988	0.000674146	0.000171681	0	0	0.00174288	0.000258264	0.00145253	0	0.00086557	0.000119019	0.00140074	0.000175177	0.00129045	0.000194761	0	0.000297442	0.000489428	0	0.00175846	0.000458575	0	0.000134844	0.000415397	7.13e-05	0.000460617	0.000330579	0	0	0.000634518	0.000300822	0.0023443	0.000485743	0.000117028	0	0.000501945	0.000843688	0.000498306
Tannerella_sp._oral_taxon_286_nov_97.951%	0	0	0	0.0053631	0	0	0	0	0	0.00065548	0	0	0	0	0	0	0.00116192	0	0.0194111	0	0.00612557	0	0	0	0.000843756	0	0	0	0.0020556	0	0	0.000152858	0	0.000134844	0	0	0	0	0	0	0	0	0	0	0	0	0	0	0.000199322
Rothia_dentocariosa	0.0003386	9.6e-05	0	0	0	0.000888691	0	0	0	0	4.89e-05	6.19e-05	0	0.00283274	0	0.000253453	0	0	0.000396144	0.00629409	0.000133165	0.000714116	0	0.000525532	0.000148898	0	0.00176044	0.00208209	0.000880971	0.0043594	0.00105507	0.000203811	0.000199853	0.000876483	0	0.00121195	0	0.00161157	0.00125133	0.00216509	0.000237944	0.000434521	0	0	0	0	0	0	0
Oribacterium_multispecies_spp26_2	0.00112867	0.000864138	0.00017337	0.000942166	0	0.000666519	0.000496607	0.000819465	0.00227683	0.00104877	0.00048883	0.000185621	0.000625993	0.0033907	0	0.000126727	0.000829944	0.000387397	0.000264096	0.000651112	0.00199747	0.000119019	0.00140074	0.000175177	0.000148898	0.000779044	7.04e-05	0.000446163	0.00161511	4.59e-05	0.000211015	0.000305717	0.000532943	6.74e-05	0	0.000213873	0.000460617	0	9.27e-05	0	0.000634518	0.000434521	0.00191451	0.00116578	0.000760679	0.00034181	0.00213327	0.00191747	0.000398645
Streptococcus_sanguinis	0.000677201	0.000288046	0.00017337	0.000144949	0	0.000444346	0	0	0	0.000393288	0.00048883	0	9.63e-05	0.000214601	0	0	0.000165989	0.000129132	0.000132048	0.0034726	0.000133165	0.00255892	0	0.0030656	0.000744491	0.000292141	0.000704176	0.00148721	0.00230031	0.000734214	0.000562707	0.00203811	0.000399707	0.00222492	0	0.000855493	0.00027637	0.00223141	0.00222459	0.000180424	0.000713832	0.000635069	7.81e-05	4.86e-05	0.000117028	0.000615258	0	0.000230097	0.000199322
TM7_[G-3]_sp._oral_taxon_351	0.0003386	0.00172828	0.000606796	0.00123206	0.000544366	0.000222173	0.00115875	0.00107161	0.00180576	0.00098322	0.00122208	0.000866229	0.000770453	0.000515044	0.00124837	0.000253453	0.000331978	0.000387397	0.000924336	0.000108519	0	0.000178529	0.000764039	0	0.000496327	0.000194761	0	0.000446163	0.000929914	0.000183554	0.00084406	0.000101906	0	6.74e-05	0	0.00185357	0	0.000371901	0.000185383	0	0.000317259	0	0.00128936	0.00174868	0.0012873	0.000957069	0.00188229	0.000613591	0.000398645
Staphylococcus_warneri	0	0	0	0	0	0	0.000220714	0	0	0.0131751	0	0	0	0	0	0	0	0	0	0.00368964	0	0.0043442	0.000891379	0	0	0	0	0	0	0	0	0	0	0	0.000138466	0	0	0.0031405	0	0	0	0	0	0	0	0.00587914	0	0	0
Eikenella_corrodens	0.000112867	0.000960154	0.000260055	0.00108711	0.000622132	0	0.0028141	0.00107161	0.00102065	0.00203199	0.000195532	0.000742482	0.00255213	0	0.000217108	0.00038018	0.000497967	0	0.00264096	0.000108519	0.000932153	5.95e-05	0.00012734	0.000175177	0.000148898	9.74e-05	0	0	4.89e-05	0	0	0	6.66e-05	0.000539374	0	0.00228131	0.000506679	0.000413223	0	9.02e-05	0.000237944	0.000133699	0.00140658	4.86e-05	0.000760679	0	0.000125486	0.000306796	0.00219255
Escherichia_coli	0	0	0	0	0.0292402	0	0	0	0	0	0	0	0	0	0	0	0	0	0	0	0	0	0	0	0	0	0	0	0	0	0	0	0	0	0	0	0	0	0	0	0	0	0	0	0	0	0	0	0
Streptococcus_cristatus	0.00124153	0	0.00199376	0.000144949	0	0.000888691	5.52e-05	0	0	0.000131096	0.000244415	0	0	0.000128761	0	0.000633633	0.000165989	0	0	0.000651112	6.66e-05	0.000357058	0	0.000437943	0.000645225	0.000194761	0	0.00223082	0.0010278	0.0011931	0.000633045	0.000509528	6.66e-05	0.000674218	0.000415397	0.00591716	4.61e-05	0.00103306	0.000463456	9.02e-05	0	0.000233973	3.91e-05	0	0.000117028	0	0	0	0.000398645
Neisseria_flavescens|subflava_nov_91.532%	0	0.000864138	0.000693481	0.000797217	0.000699899	0.000444346	5.52e-05	0.000252143	0	0.000196644	0.000342181	0.000804356	0.000385227	0.000214601	0	0	0.000165989	0	0.00184867	0.000108519	0.000466076	0	0.00025468	8.76e-05	0.000148898	0.00116857	0.00302796	0.00223082	0.000195771	0.000137665	0	5.1e-05	0.000199853	0.000134844	0.000553863	0.000213873	0.000598802	0	0	0	0.00118972	0.00187178	3.91e-05	0.00174868	0	0.000136724	0.000125486	0.000613591	0.000398645
Bergeyella_sp._oral_taxon_322	0.0027088	0.00144023	0.00164702	0.000217423	0.000155533	0.000777605	0.000110357	0.000126072	0.000314046	0.00406398	0	6.19e-05	4.82e-05	0.000128761	0.000108554	0	0.000663956	0	0.000924336	0.000976668	0.00106532	0.000357058	0.00012734	0.00183936	0.00183641	0.000486902	0.000704176	0	0.000146829	0.000321219	0.000281353	0.000611434	0	0.000337109	0.000276932	0.000570329	0.000736988	0.000165289	0.000880567	0	0.000237944	0.000334247	0.000156287	0.00111721	5.85e-05	0.000136724	0	7.67e-05	0.000199322
Parvimonas_multispecies_sppn1_2_nov_96.868%	0.00293454	0	0	0	0	0.000111086	0.00038625	0	0.010128	6.55e-05	0.000684362	0	0	0	0	0	0	0	0.0066024	0	0	0	0	0	4.96e-05	0	0	0	0.000783085	0	0	0.000713339	0	0	0.000138466	0	0	0	0	0	0.000237944	0	0.00168008	0.000485743	0	0	0	0	0.000597967
Streptococcus_multispecies_sppn1_2_nov_97.992%	0	0	0	0.00050732	0	0.0153299	0.00629035	0	0	0	0.000342181	0	0	0.00244646	0	0.00101381	0	0	0	0	0	0	0	0	0	0	0	0	0	0	0	0	0	0	0	0	0	0	0	0	0	0	7.81e-05	0	0	0	0	0	0
Gemella_morbillorum	0.000790068	0.000192031	0.00017337	0.000797217	0	0.000222173	5.52e-05	0	0.000235534	0.00144206	0.000146649	0.000247494	0.00043338	4.29e-05	0	0.000126727	8.3e-05	0	0.0071306	0.000651112	0	0.000595096	0	0.00245248	0.00109192	0	0	0.00133849	0.001713	0.000412996	0.000140677	0.000101906	0	0.00101133	0	0.000427746	0.000138185	0.000123967	9.27e-05	9.02e-05	7.93e-05	3.34e-05	0.000156287	9.71e-05	0.000175541	0	0	0	9.97e-05
Alloscardovia_omnicolens	0	0	0	0	0	0	0	0	0	0	0	0	0	0	0.00184542	0.000126727	0	0	0	0	0	0	0	0	0	0	0	0.000148721	0	0.000780103	0.000211015	0	0	0	0	7.13e-05	0	0.000123967	0	0.0139829	0	0.00471288	0	0	0.000351083	0.00246103	0	0	0
Leptotrichia_sp._oral_taxon_212	0.001693	0	8.67e-05	0.000724743	0	0.000111086	0.000938035	0.000378215	0.000157023	0.00111432	0.00117319	0.000433115	0.000674146	0	5.43e-05	0	0.000414972	0.000968492	0.000528192	0.00086815	0.000466076	5.95e-05	0.00012734	0.00131383	0.00238237	0	7.04e-05	0.000148721	0.0003426	0	0.000140677	0.00112096	0	0.000337109	0.000138466	0.000356455	0.000644864	0.000867769	4.63e-05	9.02e-05	0.000317259	0	0.000429788	0.000437169	0.000234055	0	0	0.000460193	0.000797289
Abiotrophia_defectiva	0.000790068	0	0.000346741	7.25e-05	0	0	5.52e-05	0	0	0.000131096	9.78e-05	0	0	4.29e-05	5.43e-05	0.000253453	8.3e-05	0.000129132	0.000924336	0.00141074	0.000133165	0.00249941	0	0.00551809	0.000595593	9.74e-05	7.04e-05	0	0.00132146	9.18e-05	0.000211015	0.00142668	0.000133236	0.00148328	0	0.000570329	4.61e-05	0.000123967	0.000602493	0.000180424	0	0.000467946	0	0	0	0.000136724	0	0	9.97e-05
Leptotrichia_sp._oral_taxon_498	0	0	0.00624133	0.00050732	0.0002333	0.000222173	0.000165536	0.000252143	0	0	0.00180867	0	0	8.58e-05	0.000434216	0.000126727	0	6.46e-05	0	0.0034726	0	0.000119019	0	0.000175177	0.00109192	0.00204499	0	0	0.0003426	0.000137665	0.000914398	0.00035667	0	0	0.000138466	0.000285164	4.61e-05	0.000123967	9.27e-05	0	0	0.00056822	7.81e-05	0.000145723	0	0.00280284	0.000125486	7.67e-05	0
Leptotrichia_buccalis	0.000225734	0	0.00017337	0.000579794	0	0	0.000220714	0.000189107	0	0.000721028	0.000146649	0	0	0	0.000488493	0	0.000497967	0.000258264	0	0.00401519	0	5.95e-05	0	0.000613121	0.00421878	0.000779044	7.04e-05	0.00237954	0.000832028	4.59e-05	0.000351692	0.00122287	0	0.00128101	0	0.000142582	0.000414556	0.000826446	0	9.02e-05	0.000396574	0	0	4.86e-05	0.000234055	0.00034181	0	0.00122718	9.97e-05
Leptotrichia_hongkongensis	0.000225734	9.6e-05	8.67e-05	0.000144949	0	0.000333259	0.000441428	6.3e-05	0	0.00032774	0.000635479	0	4.82e-05	8.58e-05	5.43e-05	0.00038018	0	0.000129132	0	0.00108519	0.000133165	0.000297548	0.00025468	0	0.000992654	0.000292141	0.000774593	0.000297442	9.79e-05	0.000321219	0.00042203	0.000152858	0.000133236	0.00114617	0.000276932	0.00114066	0.00175034	0.000950413	0.000278074	0.00117276	7.93e-05	0.00116986	0	0	0.000877706	0.000615258	0.000250973	0	0
Leptotrichia_sp._oral_taxon_392	0.000451467	0	0.000606796	0.00101464	7.78e-05	0.000222173	0.000662142	0.000378215	0.00172725	0.000524384	4.89e-05	6.19e-05	9.63e-05	0.000128761	0.000108554	0	0.000580961	6.46e-05	0.000924336	0.00119371	0.000532659	0.000178529	0.00012734	0.000788298	0.00347429	0.000194761	0	0.000148721	0.00132146	0.000183554	0.000211015	0.000764292	6.66e-05	0.00107875	0	0.000142582	0.00105942	4.13e-05	0	0	0.000396574	0.000100274	0.000195358	9.71e-05	0.000702165	6.84e-05	0.000125486	0.000153398	0.000298983
Bifidobacterium_longum	0	0	0	0	7.78e-05	0	0	0	0	0	4.89e-05	0	0	0	0.0138406	0.000506907	0	0	0	0	0	0	0	0	4.96e-05	0	0	0	0	0.000367107	0.000633045	0	0	0	0	0	0.00248733	4.13e-05	0	0.00189445	0	0	0	0	0.00152136	0.000820345	0	0	0
Neisseria_flava	0	0	0.000346741	0.000362371	7.78e-05	0	0	0	0	6.55e-05	9.78e-05	0	9.63e-05	0	0	0.000253453	0	0	0.000528192	0.000217037	0	5.95e-05	0	0.00122624	4.96e-05	0	0	0.000446163	0	0.000367107	0.000140677	0.00035667	0.000399707	0.000134844	0	0.000213873	0.000921234	8.26e-05	4.63e-05	0	0	0.0083896	3.91e-05	0	0.00093622	0	0.000878404	0	9.97e-05
TM7_[G-6]_sp._oral_taxon_870	0	0.0074892	0.00017337	0.000362371	0	0	0.000220714	0.000567322	0	6.55e-05	0	0	4.82e-05	4.29e-05	0.000705601	0	0.000331978	0	0	0	0	0.000833135	0	0.00122624	0.000148898	0	7.04e-05	0	0	9.18e-05	0.00112541	0.000203811	0	0.000202265	0.000415397	0.00135453	0	0	0.000139037	0	0	0	0.00351645	9.71e-05	0	0.00225595	0.000125486	0	0
SR1_[G-1]_sp._oral_taxon_345	0.000225734	0	0	0.000652268	0.000388833	0	0.000551785	0.00107161	7.85e-05	0.000196644	0.000293298	0	4.82e-05	0	5.43e-05	0	0.000414972	0	0.00277301	0.000434075	0.000932153	0	0	0.000350355	0.00292833	0.000292141	0.000140835	0.000148721	0.00190877	4.59e-05	7.03e-05	0.00402527	0	0.000202265	0	0.000142582	4.61e-05	0	0	0	0.00158629	0	0.000625147	0.00106864	0.000175541	0	0	0	0
Alloscardovia_omnicolens_nov_92.812%	0	0	0	0	0	0	0	0	0	0	0	0	0	0	0	0	0	0	0	0	0	0	0	0	0	0	0	0.000148721	0	0	0	0	0.0206515	0	0	0	9.21e-05	0	4.63e-05	0	0	0	0	0	0.000234055	0	0	0	0
Alloprevotella_sp._oral_taxon_308	0	9.6e-05	0.000346741	0.000362371	0.000855432	0.00855366	0	0	0	6.55e-05	0	0	0	0.000343362	0.000271385	0	0	0.000581095	0	0.000108519	0	0	0.000764039	0	0	0.000681663	0	0.00237954	4.89e-05	0.000183554	0.000140677	0.000152858	0.000199853	0	0	0.000142582	0	0	0.000278074	0	7.93e-05	0	0.000195358	4.86e-05	0	0.000546896	0.000250973	0.000843688	0.000398645
Leptotrichia_shahii	0	0	0.00017337	0.000144949	0	0	0.000165536	0.000441251	0	0.000262192	9.78e-05	0	0	0	0.000108554	0.00038018	0.000248983	0.000258264	0.000132048	0.00900705	0	5.95e-05	0.00012734	0	0.00263053	9.74e-05	0	0.000446163	0.00122357	0.000229442	0	0	0	0	0	0	0.000184247	0.000165289	0	0.000180424	0	0	0	4.86e-05	0.000117028	0	0.000125486	0	0
Cronobacter_sakazakii_nov_83.164%	0	0.000672108	0.000260055	0.000144949	0.0002333	0.000333259	0.000110357	0.000567322	0.000235534	0.000524384	9.78e-05	0.00179433	0.000818606	0	0	0.000126727	0.000663956	0	0.000396144	0	0.000199747	5.95e-05	0	0.000175177	4.96e-05	0.000194761	0.000915428	0.000148721	0	9.18e-05	7.03e-05	0	0.00106588	0.000134844	0.000969261	0.000285164	0.000921234	0	0	9.02e-05	0.000555203	0.000267398	0.000351645	0.000242872	0.00046811	0	0.00200778	0.000536892	0.000199322
Veillonella_parvula_group_nov_83.852%	0.000225734	0.000288046	0.000520111	0	0	0.000888691	0	0	0	6.55e-05	4.89e-05	0.000123747	0	4.29e-05	0	0.000253453	0	0	0.000132048	0.000108519	0	0.000476077	0.00012734	0.000175177	4.96e-05	0.00107119	0.000985846	0.00133849	0.000440486	0.00087188	0.000492368	0.000203811	0.000532943	0.00168555	0.00124619	0	0.000230309	0.000123967	4.63e-05	0.000721696	0.000396574	0.00163781	0	0	5.85e-05	0	0	0.00115048	9.97e-05
Prevotella_sp._oral_taxon_305	0	0.000480077	8.67e-05	0.000217423	0.000699899	0	0	0	0	0.000721028	0.000146649	6.19e-05	9.63e-05	0	0.00233391	0.00038018	0	0.000516529	0	0.000325556	0	0	0.000509359	0	0	0	0	0	0.000146829	4.59e-05	0.000281353	0	0.000799414	6.74e-05	0	0	0.000414556	0.000247934	0	0.000631484	0	0.000300822	0.000312573	0.000194297	0.000819193	0.00170905	0.00301167	0	0.00289017
Streptococcus_gordonii	0.000677201	0.000480077	0.000346741	0.000217423	0	0.000111086	5.52e-05	0	0	0.000262192	0.000684362	0	4.82e-05	4.29e-05	0	0.000253453	0.000248983	0.000258264	0.00158458	0.000542594	0	0.000714116	0	0.00166419	0.000595593	0.000194761	0	0.00133849	0.00176194	0.000412996	7.03e-05	0.000611434	0.000133236	0.00107875	0.000276932	0.00064162	0.000414556	0.000578512	0.000278074	0.000180424	0	6.68e-05	0.000117215	4.86e-05	0.000292569	0	0	7.67e-05	0.000199322
Streptococcus_tigurinus	0.000564334	0.000192031	0.000346741	0.000942166	0	0	0	0	0	0.00032774	0.000586596	0	4.82e-05	0.000171681	0.000217108	0.000253453	0.000165989	0	0.00224482	0.000759631	0.000133165	0.000178529	0	0.00122624	0.00138972	0.000876424	0.000352088	0.000594884	0.000440486	0.000137665	0.000492368	0.000407623	0.000133236	0.000471953	0.000138466	0.00064162	0.000138185	4.13e-05	0.000185383	0.000180424	0.000237944	3.34e-05	7.81e-05	0.000388595	0.000234055	0.000478534	0.000250973	0.000153398	0.000498306
Streptococcus_oralis_nov_97.992%	0	0	0	0	0	0	0	0	0	0	0	0	0	0	0	0	0	0	0	0	0	0	0	0	0	0.0147045	0	0	0	0	0	0	0	0	0	0	0	0	0	0	0	0	0	0	0	0	0.00376459	0	0
Vibrio_metschnikovii	0	0	0	0	0	0.000222173	0	0	0	0	0	0	0	0.00120177	0	0	0	0.000129132	0	0.000651112	6.66e-05	0	0	0.000350355	0.00114155	0	0.000140835	0.000148721	0.000195771	0.000412996	0	0.000152858	0	6.74e-05	0.000276932	0	0	0	0.00977893	9.02e-05	0	0	0	0	0	0	0	0	0
Streptococcus_sp._oral_taxon_070	0.000451467	0.000192031	0	0	0	0	0.000220714	0	0	0.000524384	0.000391064	0	9.63e-05	0	0	0	0	0	0.000132048	0.000325556	0.000266329	5.95e-05	0	0.000262766	4.96e-05	9.74e-05	0.000140835	0.000148721	0.000244714	9.18e-05	0.000211015	0	0	0	0	7.13e-05	4.61e-05	0	0	0.000360848	0.00142767	3.34e-05	3.91e-05	0.000194297	5.85e-05	6.84e-05	0	0.000230097	0
Aggregatibacter_sp._oral_taxon_512	0.000451467	0	8.67e-05	0.00123206	0	0	0	0	0	0.000393288	0	0	0	0	0	0	0	0	0.00066024	0	0	0	0.00012734	0	0.000397062	0	0	0	0	0	0	5.1e-05	0	0.000202265	0	0	0.000322432	0	0	9.02e-05	0	0	0.00312573	0.000291446	0.000234055	0	0.000376459	0	0.00916883
Lactobacillus_gastricus	0	0	0	0	0	0	0	0	0	0	0	0	0	0	0	0	0	0	0	0	0	0	0	0	0	0	0	0.000148721	0	0.00188142	0	0	0.014123	6.74e-05	0	0	0.000138185	0	0	0	0	0.000701919	0	0	0.000117028	0	0	0	0
Bacteroidales_[G-2]_sp._oral_taxon_274	0.0003386	0	0	0.00333382	0	0.000111086	0.00347625	0.00113464	0	0.000196644	0	0	4.82e-05	0	0.000108554	0.000126727	0.000580961	0	0.000528192	0.000542594	0.000266329	0.000535587	0.00025468	0.000262766	0.000446694	9.74e-05	0	0	0.000293657	4.59e-05	0.000351692	0.000407623	0	0.000202265	0.000138466	0.00064162	4.61e-05	4.13e-05	0	0	0	0	0.00121122	0.000145723	0.000175541	0	0	0	0
Campylobacter_sp._oral_taxon_044	0	0	8.67e-05	0.000289897	0.000544366	0	0.00397285	0.00220625	0.000471069	0.000131096	9.78e-05	6.19e-05	0.000192613	0	5.43e-05	0	0.000165989	0	0.000396144	0.000217037	6.66e-05	0	0	0	0	0	0	0	0.000146829	0.000229442	7.03e-05	5.1e-05	0	0	0	7.13e-05	0	4.13e-05	0	0	0	0	0.000781433	0.00145723	0.0033938	6.84e-05	0.000250973	0	0
Parvimonas_micra	0.000112867	9.6e-05	0	7.25e-05	0	0	5.52e-05	0	0	0.000458836	0.000146649	0	0	0.000214601	0.00287668	0.000253453	0.000663956	0	0.00528192	0	0	0	0	0	0.000148898	9.74e-05	0	0	0	0.000137665	0.000140677	0.000101906	0	0.000134844	0.000138466	0.000855493	0	8.26e-05	0.000139037	0	0	0.000267398	3.91e-05	0.000194297	0.000292569	6.84e-05	0	7.67e-05	0.000797289
Filifactor_alocis	0.0010158	0	0	0	0	0	0	0	0.00243385	0	0	0	0	0.000472123	0.000108554	0	0.00282181	0	0.00303711	0.000217037	0	0	0	0.000875887	0.00124082	9.74e-05	0	0.000148721	4.89e-05	0.000137665	0.000211015	0.000101906	0	0	0	0.000142582	0	4.13e-05	0.00032442	9.02e-05	0.000158629	0	7.81e-05	0	0	0	0	0	0.000199322
Veillonella_sp._Oral_Taxon_C09	0.000112867	9.6e-05	0.00017337	0	7.78e-05	0.000222173	0.000220714	0.000126072	0	6.55e-05	9.78e-05	0.000556862	0.00028892	0.000815486	0	0.00038018	0.000165989	0.000129132	0.000264096	0.000759631	0	0.000476077	0	0	4.96e-05	0.000194761	0.0023942	0.000594884	0.000244714	0.000367107	0.000633045	0.000203811	0.000466325	0.000674218	0.000276932	0.000213873	0.000138185	0.000785124	4.63e-05	0.000180424	7.93e-05	0.000601644	0	0.000145723	0	0.000136724	0	0.000383494	0.000199322
Capnocytophaga_granulosa	0	0.000480077	0	0.00115959	7.78e-05	0.000111086	0.000938035	0.000315179	0.00259088	0.00124541	4.89e-05	0	9.63e-05	0	5.43e-05	0	0.000165989	0	0.000264096	0.000217037	0.000798988	0	0	0.000875887	0.000347429	0	0	0.000148721	0.0003426	0.000137665	0	0.000101906	0	0.00074164	0	0.000570329	9.21e-05	0.000123967	0.00074153	0	0	0.000100274	0.000117215	4.86e-05	0.000292569	6.84e-05	0.000125486	0	0
Cryptobacterium_curtum	0	9.6e-05	0	0.000144949	0.000155533	0	0	0	0	0	9.78e-05	0	0	0	0.000488493	0	0	0	0	0	0	0	0	0	0	0	0	0.000148721	0	0.000367107	0.000281353	0	0.00139897	0	0	0	0.00575772	0.000289256	4.63e-05	9.02e-05	0	0.000367672	0	0	0.00310123	0.00068362	0.000125486	0	0
Lautropia_mirabilis	0.000112867	9.6e-05	0.00017337	0.00050732	0	0.000222173	5.52e-05	6.3e-05	7.85e-05	0.000852124	0.000244415	0.000185621	4.82e-05	0	0	0	0.000165989	0	0	0.000108519	0	0.000714116	0.000509359	0.000175177	0.000248164	9.74e-05	7.04e-05	0.000148721	0.000880971	0.00027533	0	0.00035667	6.66e-05	0.000134844	0.000415397	0	0.000414556	8.26e-05	0.00199286	0	0	0.00137041	0.000390717	4.86e-05	0.000526624	0.000136724	0	0	0
Porphyromonas_sp._oral_taxon_285	0.0003386	0	0	0.000144949	0	0	0	0	0.00533878	0	0	0	0.00028892	0	0	0	0	0	0.000528192	0	6.66e-05	0	0	0.000175177	0	9.74e-05	0	0	0.000244714	0	0	0	0	0	0	0	0	0	0	0	0	0	0.00355552	0.00276874	0	0.000136724	0	0	0
Neisseria_sicca	0	0	8.67e-05	0	0	0	0	0	0	0.00098322	0	0	0	0	0	0	0	0	0	0.0103093	0.000199747	0.000297548	0.00025468	0.000262766	0	0	0	0.000148721	0	9.18e-05	0	0	0	0	0	0	0	0	0	0	0	0	3.91e-05	0	0	0	0	0	0
Neisseria_mucosa	0.000790068	0	0	0.000144949	7.78e-05	0	0	0	0	0.000196644	0.000195532	6.19e-05	0	0	0	0.000126727	0	0	0	0.000325556	0	0	0	0.000437943	4.96e-05	0.000194761	0.000774593	0	4.89e-05	0.000137665	7.03e-05	5.1e-05	0	0	0	0	0.00304007	0.000578512	0	0	0	0.00183836	0	0	0	0	0	0	9.97e-05
Staphylococcus_epidermidis	0	0	0.000433426	0	0	0	0	0	0.000157023	0.000524384	4.89e-05	0	0	0	5.43e-05	0	0	0	0	0.000217037	0	0.000952154	0.00343818	0	0.000744491	0	0	0	0.0003426	0.000137665	0.00126609	0	0	0	0	0	0	0.00152893	0	0.000270636	0	0	0	0	0	0.00314465	0	0	0
Butyrivibrio_sp._oral_taxon_455	0	0	0	0.000362371	0.000466599	0.000222173	5.52e-05	0.000126072	0.000157023	0.00104877	0	0	0.00043338	0.000643804	0.000651324	0.00038018	0	0.00406766	0.000264096	0.000434075	0	0	0	8.76e-05	0	0	0	0	0.000146829	0	0.00042203	0	0	0	0	0.000499038	4.61e-05	0	0	0	0.000237944	0.000200548	0.00070329	4.86e-05	0.000234055	0.000820345	0.000376459	0	9.97e-05
Treponema_medium	0	0	0	0	0	0	0	6.3e-05	0.00683049	0.000131096	9.78e-05	0	0	0	0	0	0.000995933	0	0.00158458	0	0	0	0	0.000175177	0	9.74e-05	0	0	0.000244714	0	0	0	0	0	0	0.000285164	0	0	0	0	0	0	0.00046886	0.00213727	0	0	0	0	0
Streptococcus_peroris	0	0	0	0	0	0.000111086	0	0	0	6.55e-05	0.000146649	0	0	4.29e-05	0	0	0	0	0.000132048	0	0	0	0	8.76e-05	0	0	0	0	0.000146829	0	0.000140677	5.1e-05	0	6.74e-05	0	7.13e-05	0	0	0	0.0113667	0.000237944	3.34e-05	0	9.71e-05	0	0	0	0	9.97e-05
Haemophilus_sputorum	0.000790068	0	0.00017337	0	0	0	0	0.000315179	0.00054958	0	9.78e-05	6.19e-05	0	0	0.000162831	0	0.00215786	0	0	0.00119371	0.000133165	0.000119019	0.00025468	0.000175177	4.96e-05	9.74e-05	0.00169002	0	0.00141934	0.000458884	0	0.000101906	0	0	0.000138466	0.00106937	0.000184247	0	0	0	0.000158629	0	0.000156287	0	0.000351083	0	0.000501945	0	0
Leptotrichia_hofstadii	0.000112867	0	8.67e-05	7.25e-05	0	0.000555432	0	0.000441251	0	6.55e-05	0.000342181	0	0	0	0.000271385	0	0.000663956	0	0.00066024	0.00108519	0.000199747	0.000535587	0	8.76e-05	4.96e-05	0.000292141	0	0.00312314	4.89e-05	9.18e-05	0.000633045	0.00035667	0.000333089	6.74e-05	0.000138466	0.000427746	0.000230309	0.000289256	0	0	7.93e-05	0	0.00023443	0	0.000292569	0.000205086	0	0.000153398	0
Veillonella_denticariosi	0	0.000288046	0	7.25e-05	0	0.000111086	0	0.000189107	0	0.000393288	0	0.000618735	0.000337073	0.000214601	5.43e-05	0	0.000248983	0	0	0.000434075	0.000133165	5.95e-05	0.00038202	0	0	9.74e-05	0.000563341	0.00178465	0.000146829	0.000137665	0.000703383	0	0.000199853	0.000202265	0	7.13e-05	0.000322432	0.000247934	0	0	0.000555203	0.00140384	0.00023443	0	0.000409596	0	0.000501945	0.000306796	0.000199322
Fusobacterium_nucleatum_subsp._vincentii	0.0003386	0	0.00017337	0.000434846	0	0.000111086	0	6.3e-05	0	0	9.78e-05	0	4.82e-05	0	0.000217108	0	8.3e-05	0.000129132	0.000264096	0.00130222	0	0	0	0.000262766	4.96e-05	9.74e-05	7.04e-05	0	0	0.000596549	0.00119575	5.1e-05	0	0.000134844	0.000553863	0.00064162	4.61e-05	0.000454545	0	0	0	0.000100274	0.00175822	0	0.000585138	6.84e-05	0.000125486	0.000460193	0
Neisseria_elongata	0	0	0	0.00355124	0	0	0	0	0.000314046	0.000524384	0	0	9.63e-05	4.29e-05	0	0	0	0	0	0.000217037	0	0	0	0.000350355	0	0	0	0	9.79e-05	4.59e-05	7.03e-05	0.000101906	0.000199853	6.74e-05	0	0.000784202	0.000138185	0	0.000185383	0	0	0	0.00023443	0.000485743	5.85e-05	0	0	7.67e-05	0.00408611
Prevotella_buccae	0	0	0	0.000144949	7.78e-05	0	0	6.3e-05	0	0	0	0	0	0	0	0.000126727	0	0	0	0	0	0	0	0	0	0	0	0	0	0	0	0	0	0	0	0.000213873	0	0	0	0	0	0	0	0	0.0111176	0	0.000501945	0	0
Actinomyces_sp._Oral_Taxon_180	0.000225734	0	0	0	0	0.000444346	5.52e-05	0	0	0.000458836	0	0.000556862	0.000385227	0.000257522	0.00130265	0	0	0	0.000132048	0.000108519	0.000199747	0	0.00012734	0.000437943	0.000446694	0.000973805	7.04e-05	0	4.89e-05	0.000137665	0.000211015	0.000203811	6.66e-05	0	0.00124619	7.13e-05	0	0	9.27e-05	0	0.000793147	0	3.91e-05	9.71e-05	0	0.000273448	0.000250973	0.000766989	0.000597967
Halomonas_johnsoniae	0.000225734	0	0	0	0	0.000111086	0	0	0	6.55e-05	0	0	0	0.00145929	0	0	0	0.000193698	0	0.000651112	0	0.000119019	0	0.000262766	0.000843756	0	0	0.000446163	0.000146829	0.000229442	7.03e-05	0.000203811	6.66e-05	0	0.000276932	0	0	4.13e-05	0.00403207	0.000270636	7.93e-05	0	0	0	0	0	0	0	0
TM7_[G-1]_sp._oral_taxon_346	0	0	8.67e-05	0.000217423	0	0.000111086	5.52e-05	0	0	0	0.000537713	0	0	0.000343362	0.000108554	0	8.3e-05	0	0.00145253	0.000325556	0	0	0	0.0015766	0.00327576	9.74e-05	0	0.000148721	0.000440486	9.18e-05	0.000140677	0.000815245	0	0	0	7.13e-05	0	0.000371901	0	0	7.93e-05	0	0.000156287	0.000145723	0	0	0	0	9.97e-05
Alloprevotella_sp._oral_taxon_914	0.00711061	0	0.000433426	7.25e-05	0	0.00111086	0	6.3e-05	0	0	0	0	0	0	0	0	0	0	0	0	0	5.95e-05	0	0	0.000198531	0.00155809	0	0	0	0	7.03e-05	0	0	0	0	7.13e-05	4.61e-05	0	4.63e-05	0	0	0	0.000312573	0	0	0	0	0	0.000298983
Selenomonas_sp._oral_taxon_149	0	0	0.000606796	0.000289897	0.000622132	0	0.000110357	0.00075643	0.000157023	0	0	0.000123747	4.82e-05	0.000214601	0.00314807	0	0.000331978	0.000451963	0.000132048	0.000434075	0	0	0.00025468	0	0	0	0	0	0	4.59e-05	0.000492368	0	0	0.000337109	0.000276932	0	0.000230309	0.000123967	4.63e-05	9.02e-05	0	0	0.000625147	4.86e-05	0.000409596	0.000546896	0.000125486	0	0.000298983
Alloprevotella_sp._oral_taxon_473	0.00180587	0	0.00017337	0	0	0	5.52e-05	0	7.85e-05	0.00032774	0	0	0	0.000128761	5.43e-05	0	8.3e-05	0	0.000264096	0.000976668	6.66e-05	5.95e-05	0	0.00131383	0.000347429	0.000292141	7.04e-05	0.000148721	0.000636257	0.000642438	0.000281353	5.1e-05	0	0.000134844	0	7.13e-05	0	0.000785124	4.63e-05	0.000270636	7.93e-05	0	3.91e-05	0	0	6.84e-05	0.000125486	7.67e-05	0.000199322
Prevotella_histicola_nov_97.972%	0	0	0	7.25e-05	0	0	0	0	0	0	0	0	0	0	0	0	0	0.000129132	0	0	0	0	0	0	0	0	0	0	0	0	0	0	0	0	0	0	0	0	0	0	0	0	0	0	0.010825	0	0	0	0
Alloprevotella_rava	0	0	0	0.000289897	0.00124427	0	0.000165536	0	0.000235534	0	0	0	0	0	0.00173686	0	8.3e-05	6.46e-05	0	0	0	0	0	0	0	0	0	0	0.000146829	0.000412996	0.00105507	0.000101906	0.000133236	0	0.000138466	0	4.61e-05	0	9.27e-05	0	0.000237944	0	0.000976791	0.00034002	0.000117028	0.000751982	0	0.000306796	0.00169424
Rothia_mucilaginosa_nov_90.105%	0.00158014	0	0	0	0	0.000888691	0	0	0	0	0	0	0	0.000643804	0	0.00038018	0	0	0	0	0.000133165	0	0	0	0.000297796	0.000292141	0.000633758	0.000297442	0	0.00224853	0	5.1e-05	0	0.000337109	0	7.13e-05	0	0	0.000370765	0	0.000317259	0.000367672	3.91e-05	0	0	0	0	0.000153398	0
Rothia_mucilaginosa_nov_90.167%	0.00112867	0	0	0	0	0.000555432	0	0	0	6.55e-05	0	0	0	0.000729645	0	0.00101381	0	0	0	0.000325556	0	0	0.00012734	0.000788298	0.000397062	0.00116857	0	0	0	0.000183554	0	0.000203811	0	0	0.00193852	0	0	0	0.000278074	0	0.000951777	0	0	0	0	0	0	7.67e-05	0
Porphyromonas_endodontalis	0	0	0	0.000362371	0	0.000111086	5.52e-05	0	0	0.000262192	0.000146649	0	0	0	0.000488493	0.000253453	8.3e-05	0	0.000132048	0.00130222	0	0	0	0.000437943	0.000148898	0	7.04e-05	0.000148721	0	0.000458884	7.03e-05	0.00122287	6.66e-05	0	0	0.000855493	4.61e-05	0.000413223	0.000139037	0	0	0	0.000156287	9.71e-05	5.85e-05	0	0	7.67e-05	0
SR1_[G-1]_sp._oral_taxon_874	0.000225734	0	0	0	0	0	0	0.000189107	0.000314046	6.55e-05	0.000195532	0	0	0	0	0	0	6.46e-05	0.00171663	0	0.00279646	0	0	0.000788298	0.00148898	0	0	0	0.00122357	4.59e-05	0	0	0	0.000134844	0	0.000356455	9.21e-05	0	0	0	0	0	0	4.86e-05	0	0	0	0	0
Actinomyces_sp._oral_taxon_175	0.000225734	0	0.00017337	0	0	0	0	0	0	6.55e-05	0	0	0	0	0	0	0	0.000193698	0.000132048	0.000976668	0	0.000357058	0	8.76e-05	0.000397062	0	7.04e-05	0.000297442	0.000195771	0.000596549	0.000140677	0.00122287	0	0.00121359	0.000415397	0	4.61e-05	0.000123967	9.27e-05	0.000180424	0	0.00127014	0	0	0	6.84e-05	0	0	0
Prevotella_histicola_nov_97.769%	0	0	0.0017337	0	0.000155533	0.000111086	0	0	0	0	0	0	0	0	0.000108554	0	0	0.000129132	0	0.000108519	0	0	0.000509359	0	0	0	0	0.000297442	0	0.00027533	0.000281353	0	0	0	0	0	4.61e-05	0.00173554	0	0.000631484	0	0	0	0	0	0.000478534	0.000125486	0.00130388	0.00109627
Leptotrichia_sp._oral_taxon_215_nov_97.204%	0	0	0	0	0.002333	0	0	0	0	0	0	0.000309368	0.00057784	0	5.43e-05	0	0.000165989	0.000451963	0	0.000434075	0	0.000595096	0.0012734	0	0	0	0	0	9.79e-05	0	0	5.1e-05	0	0	0	0	4.61e-05	0	0	0	7.93e-05	0	3.91e-05	0.000145723	0	0.000546896	0.00238424	0	0
Neisseria_flavescens|subflava_nov_94.758%	0	0	0.000606796	0	0	0.000111086	0	0	0	0	0.000146649	0	0	4.29e-05	0	0	0	0	0	0	0.000133165	0	0.00038202	0	4.96e-05	9.74e-05	0.00105626	0.00104105	4.89e-05	0	0.000140677	5.1e-05	0	6.74e-05	0	0	0.000644864	0	0	0	0.000634518	0.000367672	0	0.00111721	0	0	0	0.000230097	0
Dialister_invisus	0	0.000288046	0	0.0019568	0.000544366	0	0.000551785	0	0	6.55e-05	0.000342181	0	0	0	5.43e-05	0	0.00132791	0	0.000264096	0	6.66e-05	0	0.00012734	0	0	0	0	0	0.0006852	0.000229442	7.03e-05	0.000152858	0	0	0	7.13e-05	4.61e-05	4.13e-05	0	0	0.000475888	0	0.00109401	0.000194297	0.000175541	6.84e-05	0	0	0
Prevotella_sp._oral_taxon_315	0	0	0	0.000217423	0	0	0.000110357	0.00283661	7.85e-05	0	0	0	4.82e-05	0	0	0	0.0014939	0	0.000132048	0.000108519	0	0	0	0	0	0	7.04e-05	0	0	0	0.000140677	0	0	0	0	0	0	0	0	0	0	0	0.00070329	0.000922913	0.0012873	0	0	0	0.000697628
TM7_[G-1]_sp._oral_taxon_349	0	0	0	7.25e-05	0	0	0	0	0	6.55e-05	0.000439947	0	0	0.000128761	0	0	0	0	0.000924336	0.000108519	6.66e-05	0	0	0.000262766	0.00357356	0	0	0	0.0003426	0.000412996	0.000140677	0.000917151	0.000199853	6.74e-05	0.000553863	0.000142582	0	0.000123967	0	0	0	0	0	0	0.000292569	0	0	0	0
Granulicatella_elegans	0.0003386	9.6e-05	0.000346741	0	0	0	5.52e-05	0	0	0.000262192	0	0	0	0	5.43e-05	0	0	0	0	0.000976668	0	0	0	0.000875887	0.000148898	0.000389522	0	0	0.0003426	0.00087188	0.000281353	5.1e-05	0	0	0.000138466	0	0	0.000661157	0	0	0	3.34e-05	0	0	0	6.84e-05	0	0.000153398	0
Gemella_sanguinis_nov_94.433%	0	0	0	0	0	0.000333259	0	0	0	0	0	0.000123747	0.00028892	0.000171681	0	0.000126727	0	6.46e-05	0	0.000434075	0.000199747	0.000297548	0	8.76e-05	0	9.74e-05	0.000704176	0.000148721	0	0.00156021	7.03e-05	5.1e-05	0.000133236	6.74e-05	0.000969261	0	0	0.000206612	0.000463456	0.000180424	0.000793147	3.34e-05	0	0	0	0.000136724	0	0	0
Solobacterium_moorei_nov_93.712%	0.000677201	9.6e-05	0	7.25e-05	0	0.000111086	5.52e-05	6.3e-05	0.000706603	0.00111432	4.89e-05	0.000123747	0.000240767	8.58e-05	0	0	0.000414972	6.46e-05	0.00066024	0	0.000133165	0	0	0.000175177	0.000943022	0	0	0	0.000489428	0	7.03e-05	0.000254764	0	0	0	7.13e-05	0	8.26e-05	0	0	0.000158629	6.68e-05	0.000156287	0.000194297	0	0	0	7.67e-05	0
Peptococcus_sp._oral_taxon_168	0.0003386	0	0	0.000289897	0	0	5.52e-05	0	0.000157023	0.000196644	4.89e-05	0	0	0.00167389	0	0	8.3e-05	6.46e-05	0.000264096	0	6.66e-05	0	0.00038202	0.000175177	0.00054596	0.000486902	0	0	0.000391543	0	0	0.000407623	0	6.74e-05	0	0	0	0	9.27e-05	0	0.000317259	0	0.000195358	0.000291446	0	0.00068362	0	0	0
Veillonella_sp._oral_taxon_780_nov_80.039%	0	9.6e-05	0.000260055	0.000217423	0	0	0.000331071	6.3e-05	0	0	9.78e-05	0.000928103	0.0007223	0.000343362	0	0	0	0.000129132	0.000132048	0.000108519	0	0	0	0	0	9.74e-05	0.000422505	0.000148721	9.79e-05	0	7.03e-05	0	0	0	0.000138466	0	4.61e-05	0	0	0.00126297	7.93e-05	0	0.000117215	0.000194297	5.85e-05	0.000136724	0.000501945	0.000460193	0.000398645
Moraxella_catarrhalis_nov_85.979%	0.000112867	0	0	0	0	0	0	0	0	6.55e-05	0	0	0	0.000987167	0	0.000126727	0	0	0.000132048	0.000434075	6.66e-05	0.000119019	0	8.76e-05	0.000297796	9.74e-05	0.000211253	0	9.79e-05	0.000137665	0	0.000101906	0	0	0.000415397	0	0	0	0.00254901	0	7.93e-05	3.34e-05	0	0	0	0	0	0	0
Actinomyces_graevenitzii_nov_97.967%	0	0	0	0	0	0	0	0	0	0	0	0	0	0	0	0	0	0	0	0	0	0	0	0	0	9.74e-05	0	0	0	0	0	0	0	0	0	0	0	0.00735537	0	0	0	0	0	0	0	0	0	0	0
Bergeyella_sp._oral_taxon_900	0	0	0	0.000144949	7.78e-05	0.000111086	0	0.000378215	0.000628091	0.000262192	0	0	0	0	0	0	0.00307079	0	0.000396144	0.000108519	0	0	0.00012734	0	0.000248164	0	0	0	9.79e-05	0	7.03e-05	0.000101906	0	0.000202265	0	0	0	0	0	0	0.000158629	0	0.000742361	0.000291446	0.000234055	0	0	0	0
Granulicatella_adiacens_nov_95.609%	0.000790068	0.000288046	0	0	0	0	0.000220714	0	7.85e-05	0.000458836	0.000195532	0.000309368	0.00014446	8.58e-05	0	0.000126727	0	0	0	0.000108519	0.000599241	0	0	8.76e-05	0.000248164	0	0	0	0.000244714	0.000137665	0	0.000458575	0	6.74e-05	0.000415397	0.000356455	9.21e-05	0	0	0	7.93e-05	6.68e-05	7.81e-05	0	0	0	0.000125486	0	0
Propionibacterium_propionicum	0.000112867	0.000192031	0	0.000289897	0	0	0.000165536	0	0	0.000458836	0.000195532	0	0	0	0	0.000126727	8.3e-05	0.000129132	0.000396144	0.000217037	0	5.95e-05	0	0.000875887	0.000347429	0.000194761	0	0	0.000391543	0.000367107	0.000140677	0.000203811	0	0.000337109	0.000138466	0.000427746	0.000368494	0.000165289	0	0	0	0	0	0.000145723	5.85e-05	0	0	0	0
Streptococcus_multispecies_spp38_2	0.00124153	0.000384061	0	0	0	0	0	0	0	0.000721028	0	0	0	0	0	0	0	0	0	0	0	0	0	0	0	0	0	0	0	0	0	0.00321003	0	0	0	0	0	0	0.00074153	0	0	0	0	0	0	0	0	0	0
Acinetobacter_baumannii	0	0	0	0	0	0	0	0	0	0	0	0	0	0	0	0	0	0	0	0	0	0.00577244	0	0	0	0	0	0	0	0.000183554	0	0	0	0	0	0	0	0	0	0	0	0	0	0	0	0	0	0	0
[truncated: 6 more columns]

## Sheet: Frequencies
Group	Shammah_non_users	Shammah_non_users	Shammah_non_users	Shammah_non_users	Shammah_non_users	Shammah_non_users	Shammah_non_users	Shammah_non_users	Shammah_non_users	Shammah_non_users	Shammah_non_users	Shammah_non_users	Shammah_non_users	Shammah_non_users	Shammah_non_users	Shammah_non_users	Shammah_non_users	Shammah_non_users	Shammah_non_users	Shammah_non_users	Shammah_non_users	Shammah_non_users	Shammah_non_users	Shammah_users	Shammah_users	Shammah_users	Shammah_users	Shammah_users	Shammah_users	Shammah_users	Shammah_users	Shammah_users	Shammah_users	Shammah_users	Shammah_users	Shammah_users	Shammah_users	Shammah_users	Shammah_users	Shammah_users	Shammah_users	Shammah_users	Shammah_users	Shammah_users	Shammah_users	Shammah_users	Shammah_users	Shammah_users	Shammah_users
ID	E1	E10	E11	E12	E13	E2	E3	E4	E40	E41	E43	E44	E45	E46	E47	E48	E5	E51	E54	E6	E7	E8	E9	E14	E15	E16	E17	E18	E19	E20	E21	E22	E23	E24	E25	E26	E27	E28	E29	E30	E31	E32	E33	E34	E36	E37	E38	E39	E42
Actinomyces_graevenitzii	1	1	1	1	1	1	1	1	1	1	1	1	1	1	1	1	1	1	1	1	1	1	1	1	1	1	1	1	1	1	1	1	1	1	1	1	1	1	1	1	1	1	1	1	1	1	1	1	1
Actinomyces_lingnae_[NVP]	1	1	1	1	1	1	1	1	1	1	1	1	1	1	1	1	1	1	1	1	1	1	1	1	1	1	1	1	1	1	1	1	1	1	1	1	1	1	1	1	1	1	1	1	1	1	1	1	1
Actinomyces_odontolyticus	1	1	1	1	1	1	1	1	1	1	1	1	1	1	1	1	1	1	1	1	1	1	1	1	1	1	1	1	1	1	1	1	1	1	1	1	1	1	1	1	1	1	1	1	1	1	1	1	1
Actinomyces_sp._oral_taxon_180	1	1	1	1	1	1	1	1	1	1	1	1	1	1	1	1	1	1	1	1	1	1	1	1	1	1	1	1	1	1	1	1	1	1	1	1	1	1	1	1	1	1	1	1	1	1	1	1	1
Rothia_mucilaginosa	1	1	1	1	1	1	1	1	1	1	1	1	1	1	1	1	1	1	1	1	1	1	1	1	1	1	1	1	1	1	1	1	1	1	1	1	1	1	1	1	1	1	1	1	1	1	1	1	1
Atopobium_parvulum	1	1	1	1	1	1	1	1	1	1	1	1	1	1	1	1	1	1	1	1	1	1	1	1	1	1	1	1	1	1	1	1	1	1	1	1	1	1	1	1	1	1	1	1	1	1	1	1	1
Porphyromonas_sp._oral_taxon_279	1	1	1	1	1	1	1	1	1	1	1	1	1	1	1	1	1	1	1	1	1	1	1	1	1	1	1	1	1	1	1	1	1	1	1	1	1	1	1	1	1	1	1	1	1	1	1	1	1
Prevotella_melaninogenica	1	1	1	1	1	1	1	1	1	1	1	1	1	1	1	1	1	1	1	1	1	1	1	1	1	1	1	1	1	1	1	1	1	1	1	1	1	1	1	1	1	1	1	1	1	1	1	1	1
Granulicatella_adiacens	1	1	1	1	1	1	1	1	1	1	1	1	1	1	1	1	1	1	1	1	1	1	1	1	1	1	1	1	1	1	1	1	1	1	1	1	1	1	1	1	1	1	1	1	1	1	1	1	1
Streptococcus_infantis	1	1	1	1	1	1	1	1	1	1	1	1	1	1	1	1	1	1	1	1	1	1	1	1	1	1	1	1	1	1	1	1	1	1	1	1	1	1	1	1	1	1	1	1	1	1	1	1	1
Streptococcus_salivarius	1	1	1	1	1	1	1	1	1	1	1	1	1	1	1	1	1	1	1	1	1	1	1	1	1	1	1	1	1	1	1	1	1	1	1	1	1	1	1	1	1	1	1	1	1	1	1	1	1
Streptococcus_sp._oral_taxon_061	1	1	1	1	1	1	1	1	1	1	1	1	1	1	1	1	1	1	1	1	1	1	1	1	1	1	1	1	1	1	1	1	1	1	1	1	1	1	1	1	1	1	1	1	1	1	1	1	1
Streptococcus_sp._oral_taxon_066	1	1	1	1	1	1	1	1	1	1	1	1	1	1	1	1	1	1	1	1	1	1	1	1	1	1	1	1	1	1	1	1	1	1	1	1	1	1	1	1	1	1	1	1	1	1	1	1	1
Streptococcus_sp._oral_taxon_431	1	1	1	1	1	1	1	1	1	1	1	1	1	1	1	1	1	1	1	1	1	1	1	1	1	1	1	1	1	1	1	1	1	1	1	1	1	1	1	1	1	1	1	1	1	1	1	1	1
Oribacterium_sinus	1	1	1	1	1	1	1	1	1	1	1	1	1	1	1	1	1	1	1	1	1	1	1	1	1	1	1	1	1	1	1	1	1	1	1	1	1	1	1	1	1	1	1	1	1	1	1	1	1
Solobacterium_moorei	1	1	1	1	1	1	1	1	1	1	1	1	1	1	1	1	1	1	1	1	1	1	1	1	1	1	1	1	1	1	1	1	1	1	1	1	1	1	1	1	1	1	1	1	1	1	1	1	1
Veillonella_parvula_group	1	1	1	1	1	1	1	1	1	1	1	1	1	1	1	1	1	1	1	1	1	1	1	1	1	1	1	1	1	1	1	1	1	1	1	1	1	1	1	1	1	1	1	1	1	1	1	1	1
Fusobacterium_periodonticum	1	1	1	1	1	1	1	1	1	1	1	1	1	1	1	1	1	1	1	1	1	1	1	1	1	1	1	1	1	1	1	1	1	1	1	1	1	1	1	1	1	1	1	1	1	1	1	1	1
Haemophilus_parainfluenzae	1	1	1	1	1	1	1	1	1	1	1	1	1	1	1	1	1	1	1	1	1	1	1	1	1	1	1	1	1	1	1	1	1	1	1	1	1	1	1	1	1	1	1	1	1	1	1	1	1
TM7_[G-1]_sp._oral_taxon_352	1	1	1	1	1	1	1	1	1	1	1	1	1	1	1	1	1	1	1	1	1	1	1	1	1	1	1	1	1	1	1	1	1	1	1	1	1	1	1	1	1	1	1	1	1	1	1	1	1
Gemella_sanguinis	1	1	1	1	1	1	1	1	1	1	1	1	1	1	1	1	1	1	1	1	1	1	1	1	1	1	1	1	1	1	1	1	1	1	1	1	1	1	1	1	1	1	1	1	1	1	1	1	0
Streptococcus_multispecies_spp22_2	1	1	1	1	1	1	1	1	1	1	1	1	1	1	1	1	1	1	1	1	1	1	1	1	0	1	1	1	1	1	1	1	1	1	1	1	1	1	1	1	1	1	1	1	1	1	1	1	1
Streptococcus_parasanguinis_I	1	1	1	1	1	1	1	1	1	1	1	1	1	1	1	1	1	1	1	1	1	1	1	0	1	1	1	1	1	1	1	1	1	1	1	1	1	1	1	1	1	1	1	1	1	1	1	1	1
Streptococcus_parasanguinis_II	1	1	1	1	1	1	1	1	1	1	1	1	1	1	1	1	1	1	1	1	1	1	1	0	1	1	1	1	1	1	1	1	1	1	1	1	1	1	1	1	1	1	1	1	1	1	1	1	1
Lachnoanaerobaculum_orale	1	1	1	1	1	1	1	1	1	1	1	1	1	1	1	1	1	1	1	1	1	1	1	1	1	1	0	1	1	1	1	1	1	1	1	1	1	1	1	1	1	1	1	1	1	1	1	1	1
Oribacterium_asaccharolyticum	1	1	1	1	1	1	1	1	1	1	1	1	1	1	1	1	1	1	1	1	1	1	1	1	1	1	0	1	1	1	1	1	1	1	1	1	1	1	1	1	1	1	1	1	1	1	1	1	1
Mogibacterium_diversum	1	1	1	1	1	1	1	1	1	1	1	1	1	1	1	1	1	1	1	1	1	1	1	1	1	1	0	1	1	1	1	1	1	1	1	1	1	1	1	1	1	1	1	1	1	1	1	1	1
Leptotrichia_sp._oral_taxon_215	1	1	1	1	1	1	1	1	1	1	1	1	1	1	1	1	1	1	1	1	1	1	1	1	1	1	1	1	1	1	1	1	1	1	1	1	1	1	1	0	1	1	1	1	1	1	1	1	1
Leptotrichia_sp._oral_taxon_417	1	1	1	1	1	1	1	1	1	1	1	1	1	1	1	1	1	1	1	1	1	1	1	1	1	1	0	1	1	1	1	1	1	1	1	1	1	1	1	1	1	1	1	1	1	1	1	1	1
Neisseria_flavescens|subflava	1	1	1	1	1	1	1	1	1	1	1	1	1	1	1	1	1	1	1	1	1	1	1	1	1	1	1	1	1	1	1	1	1	1	1	1	1	1	1	0	1	1	1	1	1	1	1	1	1
Campylobacter_concisus	1	1	1	1	1	1	1	1	1	1	1	1	1	1	1	1	1	1	1	1	1	1	1	0	1	1	1	1	1	1	1	1	1	1	1	1	1	1	1	1	1	1	1	1	1	1	1	1	1
Granulicatella_adiacens_nov_96.000%	1	1	1	1	1	1	1	1	1	1	1	1	1	1	0	1	1	1	1	1	1	1	1	1	1	1	1	1	1	1	1	1	1	1	1	1	1	1	1	1	1	1	1	1	1	1	1	1	1
Streptococcus_australis	1	0	1	1	1	1	1	1	1	1	1	1	1	1	1	1	1	1	1	1	1	1	1	1	1	1	1	1	1	1	1	1	1	1	1	1	1	1	1	0	1	1	1	1	1	1	1	1	1
Lachnoanaerobaculum_umeaense	1	0	1	1	1	1	1	1	1	1	1	1	1	1	1	1	1	1	1	1	1	1	1	1	1	1	1	1	1	1	1	1	1	1	1	1	1	1	1	0	1	1	1	1	1	1	1	1	1
Peptostreptococcus_stomatis	1	1	1	1	1	1	1	1	1	1	1	1	1	1	1	1	1	1	1	1	1	1	1	1	1	1	1	1	1	1	1	1	0	1	1	1	1	1	1	0	1	1	1	1	1	1	1	1	1
Streptococcus_sp._oral_taxon_423	1	1	1	1	1	1	1	1	1	1	1	1	1	1	0	1	1	1	1	1	1	1	1	1	1	1	1	1	1	1	1	1	1	1	1	1	1	1	1	1	0	1	1	1	1	1	0	1	1
Peptostreptococcaceae_[XI][G-1]_[Eubacterium]_sulci	1	0	1	1	1	1	1	1	1	1	1	1	1	1	1	1	1	1	1	1	1	1	1	1	1	1	0	1	1	1	1	1	1	1	1	1	1	1	1	0	1	1	1	1	1	1	1	1	1
Veillonella_multispecies_spp16_2	1	1	1	1	1	1	1	1	0	1	1	1	1	1	1	1	1	1	1	1	1	1	1	0	1	1	1	1	1	1	1	0	1	1	1	1	1	1	1	1	1	1	1	1	1	1	1	1	1
Prevotella_sp._oral_taxon_313	1	1	1	1	1	1	1	1	0	1	1	1	1	1	1	1	1	1	1	1	0	1	1	1	1	1	1	1	1	1	1	1	1	0	1	1	1	1	1	1	1	1	1	1	1	1	1	1	1
Streptococcus_dentisani	1	1	1	1	1	1	1	1	1	1	1	1	1	1	1	1	1	0	1	1	1	1	0	1	1	1	1	1	1	1	1	1	1	1	1	1	1	1	1	1	1	1	1	0	1	1	1	1	1
Streptococcus_mitis	1	1	1	1	1	1	1	1	1	1	1	0	1	1	1	1	1	1	1	1	1	1	0	1	1	1	1	1	1	1	1	1	1	1	1	1	1	1	1	1	1	1	1	1	0	1	1	1	1
Leptotrichia_sp._oral_taxon_221	1	1	1	1	1	1	1	1	1	1	1	1	1	1	1	1	1	1	0	1	1	0	1	1	1	1	1	1	1	1	1	0	1	1	1	1	1	1	1	1	1	1	1	1	1	1	1	1	1
Prevotella_pallens	1	1	1	1	1	1	1	1	1	1	1	0	1	1	1	1	1	1	1	1	1	1	1	0	1	1	0	1	1	1	1	1	1	1	1	1	1	1	1	0	1	1	1	1	1	1	1	1	1
Capnocytophaga_leadbetteri	1	1	1	1	1	1	1	1	1	1	1	1	1	1	1	0	1	1	1	1	1	1	1	1	1	1	1	1	1	1	1	1	0	1	0	1	1	1	1	0	1	1	1	1	1	1	1	1	1
Stomatobaculum_sp._oral_taxon_097	1	1	1	1	1	1	1	1	1	1	1	1	1	1	1	1	1	1	1	0	1	1	1	1	1	1	0	1	1	1	1	1	1	1	1	1	1	1	1	0	1	0	1	1	1	1	1	1	1
Actinomyces_sp._oral_taxon_172	1	1	1	1	1	1	1	1	1	1	1	1	1	1	1	1	0	1	1	1	0	1	1	0	1	1	0	1	1	1	1	1	1	1	1	1	1	1	1	1	1	1	1	1	1	1	1	1	1
Gemella_haemolysans	1	1	1	1	1	1	1	1	1	1	1	0	0	1	1	1	1	1	1	1	1	1	1	1	1	0	1	1	1	1	1	1	1	1	1	1	1	1	1	1	1	1	1	1	1	1	0	1	1
Streptococcus_sp._oral_taxon_057	0	1	1	1	1	1	1	1	1	1	1	1	1	1	1	1	1	0	1	1	1	1	1	1	1	1	1	1	1	1	1	1	0	1	1	1	1	1	1	1	1	1	1	1	1	1	1	0	1
Veillonella_atypica	1	1	1	1	1	1	1	1	0	1	1	1	1	1	1	1	0	1	0	1	1	1	1	1	0	1	1	1	1	1	1	1	1	1	1	1	1	1	1	1	1	1	1	1	1	1	1	1	1
Catonella_morbi	1	1	1	1	1	1	1	1	1	1	1	0	1	1	0	1	1	1	1	1	1	1	1	1	1	1	0	1	1	1	1	1	1	1	1	1	1	1	1	0	1	1	1	1	1	1	1	1	0
Tannerella_sp._oral_taxon_286	1	0	1	1	1	1	1	1	1	1	1	1	1	0	1	1	1	0	1	1	1	1	1	1	1	1	0	1	1	1	1	1	0	1	1	1	1	1	1	1	1	1	1	1	1	1	1	1	1
Prevotella_salivae	1	1	1	1	1	1	1	1	0	1	1	1	1	1	1	1	0	1	1	1	0	1	1	1	0	1	0	1	1	1	1	1	1	1	1	1	1	1	1	1	1	1	1	1	1	1	1	1	1
Streptococcus_sp._oral_taxon_064	1	1	1	1	1	1	1	1	1	1	1	1	1	1	0	1	0	1	1	1	1	1	0	1	1	1	1	1	1	1	1	1	1	1	1	1	1	1	1	1	1	1	1	1	1	1	0	1	0
Capnocytophaga_sputigena	1	1	1	1	1	1	1	1	1	1	1	1	1	0	1	1	1	1	1	1	1	1	1	1	1	0	1	0	1	1	0	1	0	1	1	1	1	1	1	1	1	1	1	1	1	1	0	1	1
Streptococcus_sp._oral_taxon_058	1	1	1	1	1	1	1	1	1	1	1	0	1	0	1	1	1	1	1	1	1	1	1	1	1	1	1	1	1	1	1	1	1	1	0	1	1	1	1	0	1	1	1	1	0	1	1	1	0
Megasphaera_micronuciformis	1	1	1	1	1	1	1	1	0	1	1	1	1	1	1	1	0	1	1	1	1	1	1	0	0	1	0	1	1	1	1	1	1	1	1	1	1	1	1	1	1	1	1	1	1	1	1	1	1
Fusobacterium_nucleatum_subsp._polymorphum	1	0	1	1	1	1	1	1	1	1	1	1	1	1	1	1	1	1	1	1	1	1	0	1	1	1	0	1	1	1	1	1	0	1	0	1	1	1	1	1	1	1	1	1	1	1	1	1	0
Leptotrichia_sp._oral_taxon_392	1	0	1	1	1	1	1	1	1	1	1	1	1	1	1	0	1	1	1	1	1	1	1	1	1	1	0	1	1	1	1	1	1	1	0	1	1	1	0	0	1	1	1	1	1	1	1	1	1
Ruminococcaceae_[G-2]_sp._oral_taxon_085	1	0	1	1	1	1	1	1	1	1	1	1	1	1	1	1	1	1	1	0	1	0	1	1	1	1	0	1	1	1	1	1	0	1	1	1	1	1	1	0	1	1	1	1	1	1	1	1	1
Prevotella_histicola	0	0	1	1	1	1	1	1	0	1	1	1	1	1	1	1	0	1	1	1	0	1	1	0	1	1	1	1	1	1	1	1	1	1	1	1	1	1	1	1	1	1	1	1	1	1	1	1	1
Oribacterium_multispecies_spp26_2	1	1	1	1	0	1	1	1	1	1	1	1	1	1	0	1	1	1	1	1	1	1	1	1	1	1	1	1	1	1	1	1	1	1	0	1	1	0	1	0	1	1	1	1	1	1	1	1	1
Prevotella_nanceiensis	1	1	1	1	1	1	1	1	1	1	1	1	1	1	0	1	0	0	1	1	1	1	1	1	1	1	1	0	1	1	1	1	0	0	1	1	1	1	1	0	1	1	1	1	1	1	1	1	1
Lachnoanaerobaculum_saburreum	0	1	1	1	1	1	1	0	1	1	1	0	1	1	1	1	1	1	1	1	1	1	1	0	1	1	0	1	1	1	1	1	0	1	1	1	1	1	1	0	1	1	1	1	1	1	1	1	1
Bergeyella_sp._oral_taxon_322	1	1	1	1	1	1	1	1	1	1	0	1	1	1	1	0	1	0	1	1	1	1	1	1	1	1	1	0	1	1	1	1	0	1	1	1	1	1	1	0	1	1	1	1	1	1	0	1	1
Streptococcus_multispecies_spp37_2	1	1	1	1	1	1	0	1	1	1	1	1	1	1	1	0	1	1	1	0	1	1	1	1	1	1	1	1	1	1	1	1	1	1	0	1	0	1	1	0	1	0	1	1	1	1	1	1	0
Streptococcus_sp._oral_taxon_074	1	1	1	1	1	1	1	1	0	1	1	1	1	1	1	1	0	1	1	1	1	0	0	1	1	1	0	1	1	1	0	1	0	1	1	1	1	1	1	1	1	1	1	1	0	1	1	1	1
Leptotrichia_sp._oral_taxon_225	1	1	1	1	0	1	0	1	1	1	1	1	1	0	1	1	1	0	1	1	1	1	1	1	1	0	0	1	1	1	1	1	1	1	1	1	1	1	1	1	1	1	1	1	1	1	1	1	1
Prevotella_sp._oral_taxon_314	0	1	1	1	1	1	1	0	1	1	1	0	0	1	1	1	0	1	1	1	0	1	1	1	0	1	1	1	1	1	1	1	1	1	1	1	1	1	0	1	1	1	1	1	1	1	1	1	1
Streptococcus_tigurinus	1	1	1	1	0	0	0	0	0	1	1	0	1	1	1	1	1	0	1	1	1	1	0	1	1	1	1	1	1	1	1	1	1	1	1	1	1	1	1	1	1	1	1	1	1	1	1	1	1
TM7_[G-3]_sp._oral_taxon_351	1	1	1	1	1	1	1	1	1	1	1	1	1	1	1	1	1	1	1	1	0	1	1	0	1	1	0	1	1	1	1	1	0	1	0	1	0	1	1	0	1	0	1	1	1	1	1	1	1
Capnocytophaga_gingivalis	1	1	1	1	1	1	1	1	1	1	1	1	1	0	1	0	1	1	1	1	1	1	1	1	1	1	1	0	1	1	0	1	0	1	1	1	1	1	1	0	1	1	1	1	1	0	0	0	1
Veillonella_sp._Oral_Taxon_C09	1	1	1	0	1	1	1	1	0	1	1	1	1	1	0	1	1	1	1	1	0	1	0	0	1	1	1	1	1	1	1	1	1	1	1	1	1	1	1	1	1	1	0	1	0	1	0	1	1
Leptotrichia_wadei	1	0	1	1	1	1	1	1	0	1	1	1	1	0	1	1	0	1	0	1	0	1	1	0	1	1	0	1	1	1	1	1	1	1	1	1	0	1	1	1	1	1	1	1	1	1	1	1	1
Leptotrichia_sp._oral_taxon_212	1	0	1	1	0	1	1	1	1	1	1	1	1	0	1	0	1	1	1	1	1	1	1	1	1	0	1	1	1	0	1	1	0	1	1	1	1	1	1	1	1	0	1	1	1	0	0	1	1
Leptotrichia_hongkongensis	1	1	1	1	0	1	1	1	0	1	1	0	1	1	1	1	0	1	0	1	1	1	1	0	1	1	1	1	1	1	1	1	1	1	1	1	1	1	1	1	1	1	0	0	1	1	1	0	0
Actinomyces_multispecies_spp18_2	1	0	1	0	0	1	1	0	0	1	1	1	1	1	1	1	0	1	0	0	1	1	1	1	0	1	1	1	1	1	1	1	1	1	1	1	1	1	1	1	1	1	1	1	1	1	0	1	1
Neisseria_flavescens|subflava_nov_91.532%	0	1	1	1	1	1	1	1	0	1	1	1	1	1	0	0	1	0	1	1	1	0	1	1	1	1	1	1	1	1	0	1	1	1	1	1	1	0	0	0	1	1	1	1	0	1	1	1	1
Cronobacter_sakazakii_nov_83.164%	0	1	1	1	1	1	1	1	1	1	1	1	1	0	0	1	1	0	1	0	1	1	0	1	1	1	1	1	0	1	1	0	1	1	1	1	1	0	0	1	1	1	1	1	1	0	1	1	1
Streptococcus_gordonii	1	1	1	1	0	1	1	0	0	1	1	0	1	1	0	1	1	1	1	1	0	1	0	1	1	1	0	1	1	1	1	1	1	1	1	1	1	1	1	1	0	1	1	1	1	0	0	1	1
Streptococcus_sanguinis	1	1	1	1	0	1	0	0	0	1	1	0	1	1	0	0	1	1	1	1	1	1	0	1	1	1	1	1	1	1	1	1	1	1	0	1	1	1	1	1	1	1	1	1	1	1	0	1	1
Eikenella_corrodens	1	1	1	1	1	0	1	1	1	1	1	1	1	0	1	1	1	0	1	1	1	1	1	1	1	1	0	0	1	0	0	0	1	1	0	1	1	1	0	1	1	1	1	1	1	0	1	1	1
Streptococcus_multispecies_spp19_2	1	1	1	0	1	1	1	1	0	1	1	0	1	1	0	1	1	1	1	1	1	1	1	1	1	0	0	0	1	1	1	1	1	1	1	1	1	1	1	0	1	1	1	1	0	0	1	1	1
Alloprevotella_tannerae	1	0	1	1	1	1	1	1	1	0	1	1	0	1	1	0	1	0	1	1	1	1	1	1	1	1	0	0	1	1	1	1	0	1	1	1	0	1	0	1	1	0	1	1	1	1	1	1	1
Streptococcus_oralis	0	1	1	1	0	1	1	1	1	1	1	1	1	1	1	1	0	1	0	1	1	1	0	1	1	1	1	0	1	1	1	1	0	1	1	1	1	1	1	0	1	0	1	0	0	1	1	1	0
Prevotella_sp._oral_taxon_306	0	0	1	1	1	0	1	1	1	1	1	1	1	1	1	1	0	1	0	1	0	0	1	0	1	0	0	1	1	1	1	0	0	1	1	1	1	1	1	1	1	1	1	1	1	1	1	1	1
Actinomyces_meyeri	0	0	0	1	1	1	1	0	1	1	1	1	1	1	1	1	0	0	0	0	1	0	1	1	1	1	1	1	1	1	1	1	1	1	0	1	1	1	1	1	1	1	0	1	1	1	0	1	1
Fusobacterium_nucleatum_subsp._animalis	0	1	1	1	1	1	1	1	1	1	1	1	1	1	1	0	1	0	1	1	0	1	1	0	1	1	0	0	1	1	0	1	0	0	1	0	1	1	1	0	0	1	1	1	1	1	1	1	1
Oribacterium_parvum	1	1	0	1	1	0	1	1	1	1	1	1	1	1	0	0	1	1	1	0	1	1	1	1	1	1	0	1	1	0	1	1	0	1	1	1	1	1	0	0	1	1	1	1	1	0	1	1	1
Gemella_morbillorum	1	1	1	1	0	1	1	0	1	1	1	1	1	1	0	1	1	0	1	1	0	1	0	1	1	0	0	1	1	1	1	1	0	1	0	1	1	1	1	1	1	1	1	1	1	0	0	0	1
Stomatobaculum_longum	0	1	1	1	1	0	1	0	0	1	1	1	1	0	1	1	0	1	0	1	0	1	1	0	0	0	1	1	1	1	1	0	1	1	1	1	1	1	1	1	1	1	1	1	1	1	1	1	1
Lachnospiraceae_[G-2]_sp._oral_taxon_096	0	0	0	1	1	0	1	1	1	1	1	1	1	1	1	1	1	1	0	1	0	0	1	1	0	1	0	0	1	1	1	1	0	1	1	1	1	1	1	0	1	0	1	1	1	1	1	1	1
Lautropia_mirabilis	1	1	1	1	0	1	1	1	1	1	1	1	1	0	0	0	1	0	0	1	0	1	1	1	1	1	1	1	1	1	0	1	1	1	1	0	1	1	1	0	0	1	1	1	1	1	0	0	0
Veillonella_parvula_group_nov_83.852%	1	1	1	0	0	1	0	0	0	1	1	1	0	1	0	1	0	0	1	1	0	1	1	1	1	1	1	1	1	1	1	1	1	1	1	0	1	1	1	1	1	1	0	0	1	0	0	1	1
Abiotrophia_defectiva	1	0	1	1	0	0	1	0	0	1	1	0	0	1	1	1	1	1	1	1	1	1	0	1	1	1	1	0	1	1	1	1	1	1	0	1	1	1	1	1	0	1	0	0	0	1	0	0	1
Streptococcus_cristatus	1	0	1	1	0	1	1	0	0	1	1	0	0	1	0	1	1	0	0	1	1	1	0	1	1	1	0	1	1	1	1	1	1	1	1	1	1	1	1	1	0	1	1	0	1	0	0	0	1
Capnocytophaga_granulosa	0	1	0	1	1	1	1	1	1	1	1	0	1	0	1	0	1	0	1	1	1	0	0	1	1	0	0	1	1	1	0	1	0	1	0	1	1	1	1	0	0	1	1	1	1	1	1	0	0
Veillonella_denticariosi	0	1	0	1	0	1	0	1	0	1	0	1	1	1	1	0	1	0	0	1	1	1	1	0	0	1	1	1	1	1	1	0	1	1	0	1	1	1	0	0	1	1	1	0	1	0	1	1	1
Selenomonas_sp._oral_taxon_136	0	0	1	1	1	0	1	1	1	0	0	0	0	1	1	1	1	1	0	1	0	0	1	0	0	1	0	1	1	1	1	1	1	1	0	0	1	1	1	1	1	1	1	1	1	1	1	1	1
Leptotrichia_hofstadii	1	0	1	1	0	1	0	1	0	1	1	0	0	0	1	0	1	0	1	1	1	1	0	1	1	1	0	1	1	1	1	1	1	1	1	1	1	1	0	0	1	0	1	0	1	1	0	1	0
Alloprevotella_sp._oral_taxon_473	1	0	1	0	0	0	1	0	1	1	0	0	0	1	1	0	1	0	1	1	1	1	0	1	1	1	1	1	1	1	1	1	0	1	0	1	0	1	1	1	1	0	1	0	0	1	1	1	1
Actinomyces_sp._Oral_Taxon_180	1	0	0	0	0	1	1	0	0	1	0	1	1	1	1	0	0	0	1	1	1	0	1	1	1	1	1	0	1	1	1	1	1	0	1	1	0	0	1	0	1	0	1	1	0	1	1	1	1
Fusobacterium_nucleatum_subsp._vincentii	1	0	1	1	0	1	0	1	0	0	1	0	1	0	1	0	1	1	1	1	0	0	0	1	1	1	1	0	0	1	1	1	0	1	1	1	1	1	0	0	0	1	1	0	1	1	1	1	0
Leptotrichia_buccalis	1	0	1	1	0	0	1	1	0	1	1	0	0	0	1	0	1	1	0	1	0	1	0	1	1	1	1	1	1	1	1	1	0	1	0	1	1	1	0	1	1	0	0	1	1	1	0	1	1
Campylobacter_showae	1	0	0	1	1	0	1	1	1	1	1	1	1	0	0	0	1	0	1	1	1	0	1	0	1	1	0	0	1	0	1	1	0	1	1	1	1	1	1	0	1	0	1	1	1	0	1	0	1
Leptotrichia_sp._oral_taxon_498	0	0	1	1	1	1	1	1	0	0	1	0	0	1	1	1	0	1	0	1	0	1	0	1	1	1	0	0	1	1	1	1	0	0	1	1	1	1	1	0	0	1	1	1	0	1	1	1	0
Bacteroidales_[G-2]_sp._oral_taxon_274	1	0	0	1	0	1	1	1	0	1	0	0	1	0	1	1	1	0	1	1	1	1	1	1	1	1	0	0	1	1	1	1	0	1	1	1	1	1	0	0	0	0	1	1	1	0	0	0	0
SR1_[G-1]_sp._oral_taxon_345	1	0	0	1	1	0	1	1	1	1	1	0	1	0	1	0	1	0	1	1	1	0	0	1	1	1	1	1	1	1	1	1	0	1	0	1	1	0	0	0	1	0	1	1	1	0	0	0	0
Parvimonas_micra	1	1	0	1	0	0	1	0	0	1	1	0	0	1	1	1	1	0	1	0	0	0	0	0	1	1	0	0	0	1	1	1	0	1	1	1	0	1	1	0	0	1	1	1	1	1	0	1	1
Prevotella_shahii	1	1	1	1	0	0	1	1	1	0	1	1	1	1	0	0	1	0	1	1	1	1	1	1	1	1	0	0	1	0	0	1	0	0	0	1	1	0	1	0	1	0	1	1	0	0	1	0	1
Solobacterium_moorei_nov_93.712%	1	1	0	1	0	1	1	1	1	1	1	1	1	1	0	0	1	1	1	0	1	0	0	1	1	0	0	0	1	0	1	1	0	0	0	1	0	1	0	0	1	1	1	1	0	0	0	1	0
Prevotella_sp._oral_taxon_305	0	1	1	1	1	0	0	0	0	1	1	1	1	0	1	1	0	1	0	1	0	0	1	0	0	0	0	0	1	1	1	0	1	1	0	0	1	1	0	1	0	1	1	1	1	1	1	0	1
Prevotella_sp._oral_taxon_309	0	0	1	1	1	1	1	0	0	1	1	0	0	0	1	1	0	1	0	1	0	1	1	0	0	0	0	0	1	0	1	0	0	0	1	1	1	1	0	0	1	1	1	1	1	1	1	0	1
Rothia_dentocariosa	1	1	0	0	0	1	0	0	0	0	1	1	0	1	0	1	0	0	1	1	1	1	0	1	1	0	1	1	1	1	1	1	1	1	0	1	0	1	1	1	1	1	0	0	0	0	0	0	0
Alloprevotella_sp._oral_taxon_308	0	1	1	1	1	1	0	0	0	1	0	0	0	1	1	0	0	1	0	1	0	0	1	0	0	1	0	1	1	1	1	1	1	0	0	1	0	0	1	0	1	0	1	1	0	1	1	1	1
Neisseria_flava	0	0	1	1	1	0	0	0	0	1	1	0	1	0	0	1	0	0	1	1	0	1	0	1	1	0	0	1	0	1	1	1	1	1	0	1	1	1	1	0	0	1	1	0	1	0	1	0	1
Streptococcus_vestibularis	0	1	0	1	0	0	0	0	0	0	1	0	0	1	1	1	0	0	0	0	1	1	0	0	0	1	1	0	1	1	1	1	1	1	1	1	1	1	1	1	1	1	0	0	0	1	1	1	0
Selenomonas_sp._oral_taxon_149	0	0	1	1	1	0	1	1	1	0	0	1	1	1	1	0	1	1	1	1	0	0	1	0	0	0	0	0	0	1	1	0	0	1	1	0	1	1	1	1	0	0	1	1	1	1	1	0	1
Porphyromonas_endodontalis	0	0	0	1	0	1	1	0	0	1	1	0	0	0	1	1	1	0	1	1	0	0	0	1	1	0	1	1	0	1	1	1	1	0	0	1	1	1	1	0	0	0	1	1	1	0	0	1	0
Streptococcus_sp._oral_taxon_070	1	1	0	0	0	0	1	0	0	1	1	0	1	0	0	0	0	0	1	1	1	1	0	1	1	1	1	1	1	1	1	0	0	0	0	1	1	0	0	1	1	1	1	1	1	1	0	1	0
Butyrivibrio_sp._oral_taxon_455	0	0	0	1	1	1	1	1	1	1	0	0	1	1	1	1	0	1	1	1	0	0	0	1	0	0	0	0	1	0	1	0	0	0	0	1	1	0	0	0	1	1	1	1	1	1	1	0	1
Lachnospiraceae_[G-3]_sp._oral_taxon_100	1	0	0	1	0	0	1	1	1	1	1	0	1	1	0	0	1	0	1	1	1	0	1	1	1	0	0	1	1	1	1	1	0	0	1	0	0	1	0	0	1	0	1	0	1	0	0	0	1
Granulicatella_adiacens_nov_95.609%	1	1	0	0	0	0	1	0	1	1	1	1	1	1	0	1	0	0	0	1	1	0	0	1	1	0	0	0	1	1	0	1	0	1	1	1	1	0	0	0	1	1	1	0	0	0	1	0	0
Veillonella_sp._oral_taxon_780_nov_80.039%	0	1	1	1	0	0	1	1	0	0	1	1	1	1	0	0	0	1	1	1	0	0	0	0	0	1	1	1	1	0	1	0	0	0	1	0	1	0	0	1	1	0	1	1	1	1	1	1	1
Campylobacter_sp._oral_taxon_044	0	0	1	1	1	0	1	1	1	1	1	1	1	0	1	0	1	0	1	1	1	0	0	0	0	0	0	0	1	1	1	1	0	0	0	1	0	1	0	0	0	0	1	1	1	1	1	0	0
Leptotrichia_shahii	0	0	1	1	0	0	1	1	0	1	1	0	0	0	1	1	1	1	1	1	0	1	1	0	1	1	0	1	1	1	0	0	0	0	0	0	1	1	0	1	0	0	0	1	1	0	1	0	0
Propionibacterium_propionicum	1	1	0	1	0	0	1	0	0	1	1	0	0	0	0	1	1	1	1	1	0	1	0	1	1	1	0	0	1	1	1	1	0	1	1	1	1	1	0	0	0	0	0	1	1	0	0	0	0
Haemophilus_sputorum	1	0	1	0	0	0	0	1	1	0	1	1	0	0	1	0	1	0	0	1	1	1	1	1	1	1	1	0	1	1	0	1	0	0	1	1	1	0	0	0	1	0	1	0	1	0	1	0	0
TM7_[G-6]_sp._oral_taxon_870	0	1	1	1	0	0	1	1	0	1	0	0	1	1	1	0	1	0	0	0	0	1	0	1	1	0	1	0	0	1	1	1	0	1	1	1	0	0	1	0	0	0	1	1	0	1	1	0	0
Aggregatibacter_segnis	1	1	0	1	0	0	1	0	1	1	0	0	0	0	1	1	0	0	1	1	0	0	0	0	1	0	0	1	0	1	0	1	0	1	0	1	1	1	1	0	0	0	1	1	1	0	1	1	1
Gemella_sanguinis_nov_94.433%	0	0	0	0	0	1	0	0	0	0	0	1	1	1	0	1	0	1	0	1	1	1	0	1	0	1	1	1	0	1	1	1	1	1	1	0	0	1	1	1	1	1	0	0	0	1	0	0	0
TM7_[G-1]_sp._oral_taxon_346	0	0	1	1	0	1	1	0	0	0	1	0	0	1	1	0	1	0	1	1	0	0	0	1	1	1	0	1	1	1	1	1	0	0	0	1	0	1	0	0	1	0	1	1	0	0	0	0	1
Halomonas_hamiltonii	1	0	0	0	0	1	0	0	0	0	1	0	0	1	0	1	0	1	0	1	1	1	0	1	1	0	1	1	1	1	1	1	1	0	1	0	0	1	1	1	1	1	0	0	0	0	0	0	0
Peptococcus_sp._oral_taxon_168	1	0	0	1	0	0	1	0	1	1	1	0	0	1	0	0	1	1	1	0	1	0	1	1	1	1	0	0	1	0	0	1	0	1	0	0	0	0	1	0	1	0	1	1	0	1	0	0	0
Dialister_invisus	0	1	0	1	1	0	1	0	0	1	1	0	0	0	1	0	1	0	1	0	1	0	1	0	0	0	0	0	1	1	1	1	0	0	0	1	1	1	0	0	1	0	1	1	1	1	0	0	0
Actinomyces_sp._oral_taxon_175	1	0	1	0	0	0	0	0	0	1	0	0	0	0	0	0	0	1	1	1	0	1	0	1	1	0	1	1	1	1	1	1	0	1	1	0	1	1	1	1	0	1	0	0	0	1	0	0	0
Alloprevotella_rava	0	0	0	1	1	0	1	0	1	0	0	0	0	0	1	0	1	1	0	0	0	0	0	0	0	0	0	0	1	1	1	1	1	0	1	0	1	0	1	0	1	0	1	1	1	1	0	1	1
Filifactor_alocis	1	0	0	0	0	0	0	0	1	0	0	0	0	1	1	0	1	0	1	1	0	0	0	1	1	1	0	1	1	1	1	1	0	0	0	1	0	1	1	1	1	0	1	0	0	0	0	0	1
SR1_[G-1]_sp._oral_taxon_875	1	0	0	1	0	0	0	0	1	1	1	1	1	1	1	0	0	1	1	0	1	0	1	1	1	0	0	0	1	0	0	1	0	0	0	0	1	1	0	0	0	0	1	1	1	0	0	0	0
Staphylococcus_aureus	1	0	1	0	1	1	1	0	0	1	0	0	0	0	1	1	1	0	1	1	1	0	0	0	0	1	0	1	0	1	0	0	0	0	0	1	1	0	1	1	0	0	0	0	1	1	0	0	0
Leptotrichia_sp._oral_taxon_218	0	0	0	1	0	0	1	1	0	0	1	1	1	1	1	1	0	0	0	1	0	0	1	0	0	1	0	0	1	0	0	0	0	1	1	1	0	0	1	0	1	0	1	0	0	1	0	0	0
Actinomyces_sp._oral_taxon_180_nov_97.947%	0	0	1	1	1	0	0	0	0	0	1	1	1	1	0	0	0	0	0	1	0	0	1	0	0	0	0	0	1	1	1	0	0	0	0	0	1	1	0	0	1	0	1	1	1	1	1	0	1
Neisseria_mucosa	1	0	0	1	1	0	0	0	0	1	1	1	0	0	0	1	0	0	0	1	0	0	0	1	1	1	1	0	1	1	1	1	0	0	0	0	1	1	0	0	0	1	0	0	0	0	0	0	1
Neisseria_elongata	0	0	0	1	0	0	0	0	1	1	0	0	1	1	0	0	0	0	0	1	0	0	0	1	0	0	0	0	1	1	1	1	1	1	0	1	1	0	1	0	0	0	1	1	1	0	0	1	1
Leptotrichia_sp._oral_taxon_215_nov_96.989%	1	0	0	1	1	0	1	0	1	1	0	0	0	0	0	0	1	0	1	0	1	0	1	1	1	1	0	0	1	0	0	1	0	1	0	0	1	0	0	0	1	0	1	0	1	0	0	0	1
Granulicatella_elegans	1	1	1	0	0	0	1	0	0	1	0	0	0	0	1	0	0	0	0	1	0	0	0	1	1	1	0	0	1	1	1	1	0	0	1	0	0	1	0	0	0	1	0	0	0	1	0	1	0
Halomonas_johnsoniae	1	0	0	0	0	1	0	0	0	1	0	0	0	1	0	0	0	1	0	1	0	1	0	1	1	0	0	1	1	1	1	1	1	0	1	0	0	1	1	1	1	0	0	0	0	0	0	0	0
Neisseria_flavescens|subflava_nov_94.758%	0	0	1	0	0	1	0	0	0	0	1	0	0	1	0	0	0	0	0	0	1	0	1	0	1	1	1	1	1	0	1	1	0	1	0	0	1	0	0	0	1	1	0	1	0	0	0	1	0
Moraxella_catarrhalis_nov_85.979%	1	0	0	0	0	0	0	0	0	1	0	0	0	1	0	1	0	0	1	1	1	1	0	1	1	1	1	0	1	1	0	1	0	0	1	0	0	0	1	0	1	1	0	0	0	0	0	0	0
TM7_[G-1]_sp._oral_taxon_349	0	0	0	1	0	0	0	0	0	1	1	0	0	1	0	0	0	0	1	1	1	0	0	1	1	0	0	0	1	1	1	1	1	1	1	1	0	1	0	0	0	0	0	0	1	0	0	0	0
Bergeyella_sp._oral_taxon_900	0	0	0	1	1	1	0	1	1	1	0	0	0	0	0	0	1	0	1	1	0	0	1	0	1	0	0	0	1	0	1	1	0	1	0	0	0	0	0	0	1	0	1	1	1	0	0	0	0
Leptotrichia_sp._oral_taxon_215_nov_97.204%	0	0	0	0	1	0	0	0	0	0	0	1	1	0	1	0	1	1	0	1	0	1	1	0	0	0	0	0	1	0	0	1	0	0	0	0	1	0	0	0	1	0	1	1	0	1	1	0	0
SR1_[G-1]_sp._oral_taxon_874	1	0	0	0	0	0	0	1	1	1	1	0	0	0	0	0	0	1	1	0	1	0	0	1	1	0	0	0	1	1	0	0	0	1	0	1	1	0	0	0	0	0	0	1	0	0	0	0	0
Rothia_mucilaginosa_nov_90.105%	1	0	0	0	0	1	0	0	0	0	0	0	0	1	0	1	0	0	0	0	1	0	0	0	1	1	1	1	0	1	0	1	0	1	0	1	0	0	1	0	1	1	1	0	0	0	0	1	0
Rothia_mucilaginosa_nov_90.167%	1	0	0	0	0	1	0	0	0	1	0	0	0	1	0	1	0	0	0	1	0	0	1	1	1	1	0	0	0	1	0	1	0	0	1	0	0	0	1	0	1	0	0	0	0	0	0	1	0
Prevotella_histicola_nov_97.769%	0	0	1	0	1	1	0	0	0	0	0	0	0	0	1	0	0	1	0	1	0	0	1	0	0	0	0	1	0	1	1	0	0	0	0	0	1	1	0	1	0	0	0	0	0	1	1	1	1
Cryptobacterium_curtum	0	1	0	1	1	0	0	0	0	0	1	0	0	0	1	0	0	0	0	0	0	0	0	0	0	0	0	1	0	1	1	0	1	0	0	0	1	1	1	1	0	1	0	0	1	1	1	0	0
Aggregatibacter_sp._oral_taxon_512	1	0	1	1	0	0	0	0	0	1	0	0	0	0	0	0	0	0	1	0	0	0	1	0	1	0	0	0	0	0	0	1	0	1	0	0	1	0	0	1	0	0	1	1	1	0	1	0	1
Streptococcus_peroris	0	0	0	0	0	1	0	0	0	1	1	0	0	1	0	0	0	0	1	0	0	0	0	1	0	0	0	0	1	0	1	1	0	1	0	1	0	0	0	1	1	1	0	1	0	0	0	0	1
Vibrio_metschnikovii	0	0	0	0	0	1	0	0	0	0	0	0	0	1	0	0	0	1	0	1	1	0	0	1	1	0	1	1	1	1	0	1	0	1	1	0	0	0	1	1	0	0	0	0	0	0	0	0	0
Haemophilus_pittmaniae	1	0	0	0	0	0	0	0	1	1	0	0	0	0	1	0	0	0	0	0	0	0	0	0	0	0	1	1	0	1	1	1	1	1	0	1	0	1	0	0	0	0	0	1	1	0	1	1	0
Leptotrichia_sp._oral_taxon_215_nov_96.559%	1	0	0	1	1	0	1	0	1	0	0	1	1	0	0	0	1	0	1	0	1	1	0	0	1	0	1	0	1	0	0	0	0	1	0	0	0	0	1	0	0	0	0	0	0	0	0	0	0
Staphylococcus_epidermidis	0	0	1	0	0	0	0	0	1	1	1	0	0	0	1	0	0	0	0	1	0	1	1	0	1	0	0	0	1	1	1	0	0	0	0	0	0	1	0	1	0	0	0	0	0	1	0	0	0
Parvimonas_multispecies_sppn1_2_nov_96.868%	1	0	0	0	0	1	1	0	1	1	1	0	0	0	0	0	0	0	1	0	0	0	0	0	1	0	0	0	1	0	0	1	0	0	1	0	0	0	0	0	1	0	1	1	0	0	0	0	1
Stenotrophomonas_maltophilia	0	1	0	0	0	0	0	0	0	0	0	0	1	1	0	0	1	1	0	1	0	1	0	1	1	1	0	0	1	1	0	1	0	0	0	0	0	1	1	0	0	0	0	0	0	0	0	0	0
Prevotella_sp._oral_taxon_315	0	0	0	1	0	0	1	1	1	0	0	0	1	0	0	0	1	0	1	1	0	0	0	0	0	0	1	0	0	0	1	0	0	0	0	0	0	0	0	0	0	0	1	1	1	0	0	0	1
Alloprevotella_sp._oral_taxon_914	1	0	1	1	0	1	0	1	0	0	0	0	0	0	0	0	0	0	0	0	0	1	0	0	1	1	0	0	0	0	1	0	0	0	0	1	1	0	1	0	0	0	1	0	0	0	0	0	1
Bifidobacterium_longum	0	0	0	0	1	0	0	0	0	0	1	0	0	0	1	1	0	0	0	0	0	0	0	0	1	0	0	0	0	1	1	0	0	0	0	0	1	1	0	1	0	0	0	0	1	1	0	0	0
Porphyromonas_sp._oral_taxon_285	1	0	0	1	0	0	0	0	1	0	0	0	1	0	0	0	0	0	1	0	1	0	0	1	0	1	0	0	1	0	0	0	0	0	0	0	0	0	0	0	0	0	1	1	0	1	0	0	0
Treponema_medium	0	0	0	0	0	0	0	1	1	1	1	0	0	0	0	0	1	0	1	0	0	0	0	1	0	1	0	0	1	0	0	0	0	0	0	1	0	0	0	0	0	0	1	1	0	0	0	0	0
Klebsiella_pneumoniae	0	0	0	1	0	0	0	0	0	0	1	0	1	0	0	0	0	0	0	0	1	0	0	0	1	0	1	1	0	0	1	0	1	0	0	0	1	0	1	0	0	0	0	0	1	0	0	1	0
Neisseria_sicca	0	0	1	0	0	0	0	0	0	1	0	0	0	0	0	0	0	0	0	1	1	1	1	1	0	0	0	1	0	1	0	0	0	0	0	0	0	0	0	0	0	0	1	0	0	0	0	0	0
Corynebacterium_argentoratense	0	0	0	0	1	0	0	0	0	1	0	0	0	0	0	1	0	0	0	0	0	0	0	0	0	0	0	0	1	1	0	1	0	0	0	0	0	0	0	0	1	1	0	0	0	1	1	0	0
Alloscardovia_omnicolens	0	0	0	0	0	0	0	0	0	0	0	0	0	0	1	1	0	0	0	0	0	0	0	0	0	0	0	1	0	1	1	0	0	0	0	1	0	1	0	1	0	1	0	0	1	1	0	0	0
Tannerella_sp._oral_taxon_286_nov_97.951%	0	0	0	1	0	0	0	0	0	1	0	0	0	0	0	0	1	0	1	0	1	0	0	0	1	0	0	0	1	0	0	1	0	1	0	0	0	0	0	0	0	0	0	0	0	0	0	0	1
Staphylococcus_warneri	0	0	0	0	0	0	1	0	0	1	0	0	0	0	0	0	0	0	0	1	0	1	1	0	0	0	0	0	0	0	0	0	0	0	1	0	0	1	0	0	0	0	0	0	0	1	0	0	0
Streptococcus_multispecies_sppn1_2_nov_97.992%	0	0	0	1	0	1	1	0	0	0	1	0	0	1	0	1	0	0	0	0	0	0	0	0	0	0	0	0	0	0	0	0	0	0	0	0	0	0	0	0	0	0	1	0	0	0	0	0	0
Prevotella_buccae	0	0	0	1	1	0	0	1	0	0	0	0	0	0	0	1	0	0	0	0	0	0	0	0	0	0	0	0	0	0	0	0	0	0	0	1	0	0	0	0	0	0	0	0	1	0	1	0	0
Lactobacillus_gastricus	0	0	0	0	0	0	0	0	0	0	0	0	0	0	0	0	0	0	0	0	0	0	0	0	0	0	0	1	0	1	0	0	1	1	0	0	1	0	0	0	0	1	0	0	1	0	0	0	0
Streptococcus_multispecies_spp38_2	1	1	0	0	0	0	0	0	0	1	0	0	0	0	0	0	0	0	0	0	0	0	0	0	0	0	0	0	0	0	0	1	0	0	0	0	0	0	1	0	0	0	0	0	0	0	0	0	0
Alloscardovia_omnicolens_nov_92.812%	0	0	0	0	0	0	0	0	0	0	0	0	0	0	0	0	0	0	0	0	0	0	0	0	0	0	0	1	0	0	0	0	1	0	0	0	1	0	1	0	0	0	0	0	1	0	0	0	0
Klebsiella_sp._Oral_Taxon_A36	0	0	0	0	0	0	0	0	0	1	1	0	0	0	1	0	0	0	0	0	0	0	0	0	0	0	0	0	0	0	0	0	0	0	0	0	0	0	0	0	0	0	0	0	0	0	0	0	0
Prevotella_histicola_nov_97.972%	0	0	0	1	0	0	0	0	0	0	0	0	0	0	0	0	0	1	0	0	0	0	0	0	0	0	0	0	0	0	0	0	0	0	0	0	0	0	0	0	0	0	0	0	1	0	0	0	0
Bacillus_anthracis	0	0	0	1	0	0	0	0	0	0	0	0	0	0	0	0	0	0	0	0	0	0	0	0	0	0	0	0	1	0	0	0	0	0	0	0	0	0	1	0	0	0	0	0	0	0	0	0	0
Acinetobacter_baumannii	0	0	0	0	0	0	0	0	0	0	0	0	0	0	0	0	0	0	0	0	0	1	0	0	0	0	0	0	0	1	0	0	0	0	0	0	0	0	0	0	0	0	0	0	0	0	0	0	0
Actinomyces_graevenitzii_nov_97.967%	0	0	0	0	0	0	0	0	0	0	0	0	0	0	0	0	0	0	0	0	0	0	0	0	0	1	0	0	0	0	0	0	0	0	0	0	0	1	0	0	0	0	0	0	0	0	0	0	0
Streptococcus_oralis_nov_97.992%	0	0	0	0	0	0	0	0	0	0	0	0	0	0	0	0	0	0	0	0	0	0	0	0	0	1	0	0	0	0	0	0	0	0	0	0	0	0	0	0	0	0	0	0	0	0	1	0	0
Escherichia_coli	0	0	0	0	1	0	0	0	0	0	0	0	0	0	0	0	0	0	0	0	0	0	0	0	0	0	0	0	0	0	0	0	0	0	0	0	0	0	0	0	0	0	0	0	0	0	0	0	0
# of species	112	88	110	133	98	106	118	100	94	136	128	90	109	110	108	101	103	94	116	132	104	107	99	112	128	116	80	108	143	140	131	135	85	120	102	125	126	127	116	82	119	106	130	121	121	112	100	103	107
[truncated: 6 more columns]
